# Supplementary material for: Crystal structure of 5-benzyl-8-bromo-2-meth­yl-1,3-oxazolo[4,5-c][1,8]naphthyridin-4(5H)-one
Source: Acta Crystallogr E Crystallogr Commun. 2017 Apr 11;73(Pt 5):687–90. doi: 10.1107/S2056989017005023 (PMC5418784; doi:10.1107/S2056989017005023)
Supplement: Supplementary file 1 [file e-73-00687-sup1.cif]

##############################################################################
#                                                                            #
# This CIF contains the data in a paper accepted for publication in          #
# Acta Crystallographica Section E. It conforms to the requirements of       #
# Notes for Authors for Acta Crystallographica Section E, and has been       #
# peer reviewed under the auspices of the IUCr Commission on Journals.       #
#                                                                            #
# Full details of the Crystallographic Information File format               #
# are given in the paper "The Crystallographic Information File (CIF):       #
# a New Standard Archive File for Crystallography" by S. R. Hall, F. H.      #
# Allen and I. D. Brown [Acta Cryst. (1991), A47, 655-685].                  #
#                                                                            #
# The current version of the core CIF dictionary is obtainable from          #
# ftp://ftp.iucr.org/pub/cif_core.dic.                                       #
#                                                                            #
# Software is freely available for graphical display of the structure(s)     #
# in this CIF. For information consult the CIF software page                 #
# http://www.iucr.org/resources/cif/software.                                #
#                                                                            #
# This file may be used for bona fide research purposes within the           #
# scientific community so long as proper attribution is given to the journal # 
# article from which it was obtained.                                        #
#                                                                            #
##############################################################################
data_I
_database_code_depnum_ccdc_archive 'CCDC 1541539'
_audit_creation_method
;
Olex2 1.2
(compiled 2016.09.09 svn.r3337 for OlexSys, GUI svn.r5227)
;
_journal_date_recd_electronic     2017-03-24
_journal_date_accepted     2017-03-31
_journal_name_full     'Acta Crystallographica, Section E'
_journal_year     2017
_journal_volume     73
_journal_issue      5
_journal_page_first     687
_journal_page_last     690
_journal_paper_category     GO
_journal_paper_doi     10.1107/S2056989017005023
_journal_coeditor_code     RZ5210
_publ_contact_author_name     'Luc Van Meervelt'
_publ_contact_author_address
;
KU Leuven - University of Leuven
Department of Chemistry,
Celestijnenlaan 200F - bus 2404,
B-3001 Heverlee
Belgium
;
_publ_contact_author_email     'luc.vanmeervelt@kuleuven.be'
_publ_contact_author_fax     ?
_publ_contact_author_phone     ?
_publ_section_title
;\
Crystal structure of
5-benzyl-8-bromo-2-methyl[1,3]oxazolo[4,5-<i>c</i>]-1,8-naphthyridin-\
4(5<i>H</i>)-one
;
_publ_section_title_footnote     .
loop_
    _publ_author_name
    _publ_author_footnote
    _publ_author_address
    'Vrijdag, Johannes' .
;
KU Leuven - University of Leuven
Department of Chemistry,
Celestijnenlaan 200F - bus 2404,
B-3001 Heverlee
Belgium
;
    'Van den Bogaert, An' .
;
KU Leuven - University of Leuven
Department of Chemistry,
Celestijnenlaan 200F - bus 2404,
B-3001 Heverlee
Belgium
;
    'De Borggraeve, Wim' .
;
KU Leuven - University of Leuven
Department of Chemistry,
Celestijnenlaan 200F - bus 2404,
B-3001 Heverlee
Belgium
;
    'Van Meervelt, Luc' .
;
KU Leuven - University of Leuven
Department of Chemistry,
Celestijnenlaan 200F - bus 2404,
B-3001 Heverlee
Belgium
;
_publ_section_synopsis
;
The structure of an oxazolonaphthyridinone derivative unexpectedly formed
during the synthesis of pyridodiazepinediones is reported.
;
_chemical_name_systematic
;\
5-Benzyl-8-bromo-2-methyl[1,3]oxazolo[4,5-<i>c</i>]-1,8-naphthyridin-\
4(5<i>H</i>)-one
;
_chemical_name_common     ?
_chemical_formula_moiety     'C17 H12 Br N3 O2'
_chemical_formula_sum     'C17 H12 Br N3 O2'
_chemical_formula_iupac     'C17 H12 Br N3 O2'
_chemical_formula_weight     370.21
_chemical_melting_point     ?
_shelx_space_group_comment
;
The symmetry employed for this shelxl refinement is uniquely defined
by the following loop, which should always be used as a source of
symmetry information in preference to the above space-group names.
They are only intended as comments.
;
_space_group_crystal_system     orthorhombic
_space_group_name_H-M_alt     'P n a 21'
_space_group_name_Hall     'P 2c -2n'
loop_
    _space_group_symop_operation_xyz
    'x, y, z'
    '-x, -y, z+1/2'
    'x+1/2, -y+1/2, z'
    '-x+1/2, y+1/2, z+1/2'
_cell_length_a     6.7150(13)
_cell_length_b     13.504(3)
_cell_length_c     16.757(3)
_cell_angle_alpha     90
_cell_angle_beta     90
_cell_angle_gamma     90
_cell_volume     1519.5(5)
_cell_formula_units_Z     4
_cell_measurement_reflns_used     25
_cell_measurement_theta_min     1.94
_cell_measurement_theta_max     25.30
_cell_measurement_temperature     200(2)
_exptl_crystal_description     prism
_exptl_crystal_colour     'light brown'
_exptl_crystal_size_max     0.3
_exptl_crystal_size_mid     0.3
_exptl_crystal_size_min     0.2
_exptl_crystal_density_diffrn     1.618
_exptl_crystal_density_meas     ?
_exptl_crystal_density_method     'not measured'
_exptl_crystal_F_000     744
_exptl_absorpt_coefficient_mu     2.718
_exptl_absorpt_correction_type     psi-scan
_exptl_absorpt_process_details
;
(North <i>et al.</i>,  1968)
;
_shelx_estimated_absorpt_T_min     ?
_shelx_estimated_absorpt_T_max     ?
_exptl_absorpt_correction_T_min     0.5218
_exptl_absorpt_correction_T_max     0.5775
_diffrn_ambient_temperature     200(2)
_diffrn_radiation_type     MoK\a
_diffrn_radiation_wavelength     0.71073
_diffrn_radiation_monochromator     graphite
_diffrn_measurement_device_type     'Enraf--Nonius CAD-4'
_diffrn_measurement_method     '\w/2\q scans'
_diffrn_detector_area_resol_mean     ?
_diffrn_reflns_number     1429
_diffrn_reflns_av_R_equivalents     0.0490
_diffrn_reflns_theta_min     1.937
_diffrn_reflns_theta_max     25.302
_diffrn_reflns_theta_full     25.242
_diffrn_measured_fraction_theta_max     0.998
_diffrn_measured_fraction_theta_full     1.000
_diffrn_reflns_limit_h_min     0
_diffrn_reflns_limit_h_max     8
_diffrn_reflns_limit_k_min     0
_diffrn_reflns_limit_k_max     16
_diffrn_reflns_limit_l_min     0
_diffrn_reflns_limit_l_max     20
_diffrn_standards_number     3
_diffrn_standards_interval_count     97
_diffrn_standards_interval_time     ?
_diffrn_standards_decay_%     0.5
loop_
    _refln_index_h
    _refln_index_k
    _refln_index_l
    _refln_F_squared_meas
    0 0 1 -0.33
    0 0 2 12.1
    0 0 3 -0.09
    0 0 4 795.61
    0 0 5 -0.42
    0 0 6 663.31
    0 0 8 786.49
    0 0 9 -3.34
    0 0 10 231.87
    0 0 11 -0.27
    0 0 12 393.85
    0 0 13 -0.52
    0 0 14 481.35
    0 0 15 -2.16
    0 0 16 47.4
    0 0 17 -0.33
    0 0 18 40.58
    0 0 19 -0.73
    0 0 20 32.93
    0 1 0 2.94
    0 1 1 1320.25
    0 1 2 -0.1
    0 1 3 2243.83
    0 1 4 -0.15
    0 1 5 712.45
    0 1 6 -0.59
    0 1 7 134.59
    0 1 8 -0.68
    0 1 9 738.65
    0 1 10 1.01
    0 1 11 304.49
    0 1 12 0.4
    0 1 13 161.99
    0 1 14 2.22
    0 1 15 67.11
    0 1 16 -0.37
    0 1 17 37.8
    0 1 18 -0.69
    0 1 19 36.89
    0 1 20 1.64
    0 2 0 384.71
    0 2 1 -0.08
    0 2 2 66.04
    0 2 3 -0.11
    0 2 4 28.48
    0 2 5 -0.37
    0 2 6 25.66
    0 2 7 -0.44
    0 2 8 271.53
    0 2 9 1.5
    0 2 10 15.88
    0 2 11 -2.2
    0 2 12 5.33
    0 2 13 0.32
    0 2 14 91.23
    0 2 15 1.03
    0 2 16 12.59
    0 2 17 -3.48
    0 2 18 10.46
    0 2 19 0.6
    0 2 20 4.29
    0 3 0 0.85
    0 3 1 295.49
    0 3 2 0.39
    0 3 3 664.62
    0 3 4 -1.13
    0 3 5 394.45
    0 3 6 0.08
    0 3 7 183.26
    0 3 8 -0.16
    0 3 9 122.64
    0 3 10 0.15
    0 3 11 143.55
    0 3 12 -0.75
    0 3 13 43.64
    0 3 14 0.18
    0 3 15 275.41
    0 3 16 -1.21
    0 3 17 40.3
    0 3 18 1.13
    0 3 19 20.02
    0 4 0 2911.56
    0 4 1 -0.17
    0 4 2 444.82
    0 4 3 -1.38
    0 4 4 401.54
    0 4 5 1.35
    0 4 6 1719.08
    0 4 7 -0.47
    0 4 8 611.61
    0 4 9 1.48
    0 4 10 183.96
    0 4 11 0.95
    0 4 12 197.22
    0 4 13 -1.33
    0 4 14 369.03
    0 4 15 -0.25
    0 4 16 41.61
    0 4 17 1.59
    0 4 18 43.49
    0 4 19 -0.78
    0 5 0 0.12
    0 5 1 1508.67
    0 5 2 -0.51
    0 5 3 614.4
    0 5 4 -0.73
    0 5 5 894.14
    0 5 6 -0.6
    0 5 7 131.78
    0 5 8 -0.07
    0 5 9 449.32
    0 5 10 -1.57
    0 5 11 188.84
    0 5 12 -1.51
    0 5 13 92.01
    0 5 14 0.93
    0 5 15 71.65
    0 5 16 -3.64
    0 5 17 62.45
    0 5 18 -1.44
    0 5 19 37.99
    0 6 0 1.02
    0 6 1 0.33
    0 6 2 154.03
    0 6 3 0.58
    0 6 4 20.53
    0 6 5 -2.8
    0 6 6 118.01
    0 6 7 0.79
    0 6 8 6.01
    0 6 9 -0.47
    0 6 10 120.59
    0 6 11 -2.48
    0 6 12 49.48
    0 6 13 -3.27
    0 6 14 41.45
    0 6 15 0.25
    0 6 16 16.87
    0 6 17 -2.13
    0 6 18 10.37
    0 7 0 -1.09
    0 7 1 140.64
    0 7 2 -0.24
    0 7 3 158.03
    0 7 4 0.36
    0 7 5 57.98
    0 7 6 -0.55
    0 7 7 28.2
    0 7 8 0.15
    0 7 9 281.19
    0 7 10 -2.08
    0 7 11 32.28
    0 7 12 -2.37
    0 7 13 -0.25
    0 7 14 -5.34
    0 7 15 10.89
    0 7 16 -0.29
    0 7 17 18.71
    0 7 18 -0.39
    0 8 0 422.3
    0 8 1 0.07
    0 8 2 241.19
    0 8 3 -0.68
    0 8 4 166.56
    0 8 5 0.99
    0 8 6 329.42
    0 8 7 -1.35
    0 8 8 155.7
    0 8 9 1.84
    0 8 10 191.93
    0 8 11 -1.74
    0 8 12 50.62
    0 8 13 -2.23
    0 8 14 115.59
    0 8 15 -0.97
    0 8 16 73.64
    0 8 17 -4.21
    0 9 0 -0.59
    0 9 1 156.74
    0 9 2 -0.35
    0 9 3 237.08
    0 9 4 -0.24
    0 9 5 593.68
    0 9 6 -2.02
    0 9 7 143.23
    0 9 8 0.38
    0 9 9 383.31
    0 9 10 -0.43
    0 9 11 21.47
    0 9 12 1.34
    0 9 13 119.54
    0 9 14 -7.18
    0 9 15 49.09
    0 9 16 -1.41
    0 10 0 185.78
    0 10 1 -0.77
    0 10 2 64.93
    0 10 3 -1.31
    0 10 4 266.08
    0 10 5 -1.29
    0 10 6 2.65
    0 10 7 0.98
    0 10 8 31.17
    0 10 9 -0.13
    0 10 10 67.57
    0 10 11 -0.31
    0 10 12 47.72
    0 10 13 1.19
    0 10 14 31.12
    0 10 15 0.35
    0 11 0 0.05
    0 11 1 19.5
    0 11 2 -0.43
    0 11 3 31.47
    0 11 4 -0.37
    0 11 5 45.4
    0 11 6 -0.34
    0 11 7 3.01
    0 11 8 2.35
    0 11 9 30.52
    0 11 10 1.17
    0 11 11 20.75
    0 11 12 0.48
    0 11 13 16.96
    0 11 14 3.19
    0 12 0 35.93
    0 12 1 -3.7
    0 12 2 133.72
    0 12 3 1.09
    0 12 4 31.21
    0 12 5 0.96
    0 12 6 85.12
    0 12 7 -1.58
    0 12 8 94.23
    0 12 9 0.02
    0 12 10 57.63
    0 12 11 -0.57
    0 12 12 27.28
    0 12 13 -2.84
    0 13 0 -0.58
    0 13 1 61.45
    0 13 2 1.31
    0 13 3 117.18
    0 13 4 -0.37
    0 13 5 60.05
    0 13 6 -2.8
    0 13 7 43.53
    0 13 8 -0.26
    0 13 9 46.91
    0 13 10 1.16
    0 13 11 67.69
    0 13 12 -3.97
    0 14 0 23.51
    0 14 1 -0.19
    0 14 2 25.1
    0 14 3 -2.67
    0 14 4 39.93
    0 14 5 -1.99
    0 14 6 30.34
    0 14 7 0.76
    0 14 8 34.45
    0 14 9 -2.75
    0 14 10 29.78
    0 15 0 1.26
    0 15 1 3.87
    0 15 2 0.07
    0 15 3 21.97
    0 15 4 1.28
    0 15 5 4.01
    0 15 6 -0.04
    0 15 7 4.41
    0 16 0 -1.23
    0 16 1 -2.02
    0 16 2 21.96
    0 16 3 1.66
    1 0 0 14.25
    1 0 1 0.77
    1 0 2 0.25
    1 0 3 0.62
    1 0 4 0.41
    1 0 5 -0.09
    1 0 6 -0.12
    1 0 7 0.89
    1 0 8 -0.09
    1 0 9 0.88
    1 0 10 -1.29
    1 0 11 -0.1
    1 0 12 1.12
    1 0 13 -0.26
    1 0 14 0.08
    1 0 15 -2.41
    1 0 16 -0.78
    1 0 17 -0.36
    1 0 18 3.58
    1 0 19 4.13
    1 0 20 2.24
    1 1 0 390.19
    1 1 1 478.96
    1 1 2 127.36
    1 1 3 239.84
    1 1 4 -0.38
    1 1 5 142.39
    1 1 6 13.65
    1 1 7 708.88
    1 1 8 80.74
    1 1 9 270.31
    1 1 10 0.36
    1 1 11 153.35
    1 1 12 7.37
    1 1 13 114.54
    1 1 14 6.73
    1 1 15 25.48
    1 1 16 -2.86
    1 1 17 43.85
    1 1 18 1.15
    1 1 19 28.45
    1 2 0 83.55
    1 2 1 73.86
    1 2 2 2983.8
    1 2 3 49.09
    1 2 4 1261.1
    1 2 5 83.36
    1 2 6 1104.97
    1 2 7 5.43
    1 2 8 276.85
    1 2 9 0.7
    1 2 10 321.79
    1 2 11 36.18
    1 2 12 563.96
    1 2 13 -1.46
    1 2 14 52.07
    1 2 15 11.82
    1 2 16 101.05
    1 2 17 -0.48
    1 2 18 75.58
    1 2 19 3.3
    1 3 0 71.81
    1 3 1 1107.74
    1 3 2 52.16
    1 3 3 850.83
    1 3 4 33.28
    1 3 5 537.99
    1 3 6 32.21
    1 3 7 995.18
    1 3 8 18.72
    1 3 9 183.1
    1 3 10 4.38
    1 3 11 171.44
    1 3 12 2.64
    1 3 13 103.32
    1 3 14 8.49
    1 3 15 69.43
    1 3 16 1.14
    1 3 17 60.8
    1 3 18 0.68
    1 3 19 20.07
    1 4 0 118.29
    1 4 1 112.94
    1 4 2 56.03
    1 4 3 125.86
    1 4 4 38.82
    1 4 5 1.68
    1 4 6 129.78
    1 4 7 18.63
    1 4 8 91.49
    1 4 9 17.1
    1 4 10 13.88
    1 4 11 1.86
    1 4 12 73.08
    1 4 13 12.3
    1 4 14 10.79
    1 4 15 1.5
    1 4 16 9.25
    1 4 17 -1.37
    1 4 18 15.79
    1 4 19 -0.58
    1 5 0 184.71
    1 5 1 54.63
    1 5 2 91.15
    1 5 3 309.18
    1 5 4 11.38
    1 5 5 216.89
    1 5 6 19.63
    1 5 7 10.62
    1 5 8 6.62
    1 5 9 67.86
    1 5 10 0.72
    1 5 11 56.64
    1 5 12 1.12
    1 5 13 72.17
    1 5 14 8.76
    1 5 15 27.3
    1 5 16 0.2
    1 5 17 28.25
    1 5 18 -5.67
    1 5 19 11.99
    1 6 0 118.32
    1 6 1 50.16
    1 6 2 1170.53
    1 6 3 19.14
    1 6 4 271.95
    1 6 5 13.33
    1 6 6 504.12
    1 6 7 1.36
    1 6 8 241.71
    1 6 9 20.21
    1 6 10 214.93
    1 6 11 3.87
    1 6 12 259.81
    1 6 13 6.57
    1 6 14 82.03
    1 6 15 2.89
    1 6 16 52.27
    1 6 17 1.38
    1 6 18 69.01
    1 7 0 40.94
    1 7 1 259.04
    1 7 2 59.58
    1 7 3 805.01
    1 7 4 17.18
    1 7 5 353.48
    1 7 6 14.26
    1 7 7 373.75
    1 7 8 0.25
    1 7 9 170.47
    1 7 10 21.61
    1 7 11 203.94
    1 7 12 0.87
    1 7 13 21.07
    1 7 14 -0.13
    1 7 15 91.45
    1 7 16 3.04
    1 7 17 68.22
    1 7 18 -1.68
    1 8 0 80.12
    1 8 1 24.08
    1 8 2 67.86
    1 8 3 11.65
    1 8 4 42.39
    1 8 5 4.62
    1 8 6 136.36
    1 8 7 5.54
    1 8 8 153.14
    1 8 9 7.35
    1 8 10 10.83
    1 8 11 7.14
    1 8 12 42.24
    1 8 13 7.29
    1 8 14 44.1
    1 8 15 -5.53
    1 8 16 40.64
    1 8 17 0.13
    1 9 0 7.82
    1 9 1 46.73
    1 9 2 0.21
    1 9 3 68.57
    1 9 4 1.11
    1 9 5 61.65
    1 9 6 6.81
    1 9 7 8.41
    1 9 8 -0.07
    1 9 9 18.79
    1 9 10 3.34
    1 9 11 19.12
    1 9 12 6.49
    1 9 13 49.52
    1 9 14 -2.66
    1 9 15 15.83
    1 9 16 -2.64
    1 10 0 278.82
    1 10 1 4.9
    1 10 2 40.35
    1 10 3 12.05
    1 10 4 384.66
    1 10 5 20.36
    1 10 6 41.89
    1 10 7 1.76
    1 10 8 33.81
    1 10 9 4.79
    1 10 10 57.17
    1 10 11 1.12
    1 10 12 138.6
    1 10 13 8.96
    1 10 14 41.84
    1 10 15 2.01
    1 11 0 3.36
    1 11 1 150.02
    1 11 2 11.14
    1 11 3 328.05
    1 11 4 7.42
    1 11 5 9.52
    1 11 6 3.75
    1 11 7 81.38
    1 11 8 0.61
    1 11 9 128.33
    1 11 10 10.39
    1 11 11 99.47
    1 11 12 -3.93
    1 11 13 42.17
    1 11 14 2.01
    1 12 0 112.65
    1 12 1 7.07
    1 12 2 120.73
    1 12 3 3.02
    1 12 4 20.02
    1 12 5 0.39
    1 12 6 55.26
    1 12 7 4.78
    1 12 8 35.2
    1 12 9 0.25
    1 12 10 39.35
    1 12 11 2.39
    1 12 12 26.23
    1 12 13 1.95
    1 13 0 2.03
    1 13 1 6.88
    1 13 2 10.78
    1 13 3 6.68
    1 13 4 2.39
    1 13 5 4.49
    1 13 6 0.75
    1 13 7 19.33
    1 13 8 2.25
    1 13 9 10.77
    1 13 10 0.39
    1 13 11 17.05
    1 14 0 27.87
    1 14 1 -2.94
    1 14 2 11.48
    1 14 3 -0.85
    1 14 4 36.73
    1 14 5 -0.44
    1 14 6 51.06
    1 14 7 2.31
    1 14 8 15.69
    1 14 9 2.25
    1 15 0 4.08
    1 15 1 34.06
    1 15 2 2.01
    1 15 3 42.05
    1 15 4 3.66
    1 15 5 28.64
    1 15 6 -0.37
    1 15 7 18.72
    1 16 0 13.5
    1 16 1 2.86
    1 16 2 28.26
    2 0 0 11067.81
    2 0 1 2448.68
    2 0 2 383.57
    2 0 3 64.51
    2 0 4 446.26
    2 0 5 39.78
    2 0 6 457.92
    2 0 7 114.25
    2 0 8 482.63
    2 0 9 0.94
    2 0 10 252.91
    2 0 11 22.36
    2 0 12 266.9
    2 0 13 50.57
    2 0 14 278.42
    2 0 15 6.31
    2 0 16 72.33
    2 0 17 1.41
    2 0 18 25.69
    2 0 19 -3.85
    2 1 0 767.69
    2 1 1 1816.47
    2 1 2 382.81
    2 1 3 508.57
    2 1 4 152.28
    2 1 5 462.31
    2 1 6 28.97
    2 1 7 98.3
    2 1 8 41.07
    2 1 9 384.58
    2 1 10 57.47
    2 1 11 155.8
    2 1 12 7.07
    2 1 13 183.72
    2 1 14 3.96
    2 1 15 49.66
    2 1 16 10.82
    2 1 17 29.23
    2 1 18 1.09
    2 1 19 20.54
    2 2 0 531.01
    2 2 1 83
    2 2 2 67.03
    2 2 3 5.64
    2 2 4 2.22
    2 2 5 6.02
    2 2 6 3.64
    2 2 7 60.3
    2 2 8 67.14
    2 2 9 30.91
    2 2 10 8.11
    2 2 11 2.39
    2 2 12 16.73
    2 2 13 26.71
    2 2 14 56.74
    2 2 15 23.94
    2 2 16 5.82
    2 2 17 4.69
    2 2 18 3.46
    2 2 19 -3.31
    2 3 0 72.69
    2 3 1 197.98
    2 3 2 55.84
    2 3 3 176.62
    2 3 4 60.96
    2 3 5 262.14
    2 3 6 12.94
    2 3 7 220.64
    2 3 8 9.31
    2 3 9 165.11
    2 3 10 16.32
    2 3 11 48.89
    2 3 12 -0.1
    2 3 13 16.08
    2 3 14 43.1
    2 3 15 104.71
    2 3 16 33.72
    2 3 17 28.52
    2 3 18 3.39
    2 3 19 12.46
    2 4 0 1058.28
    2 4 1 13.16
    2 4 2 619.07
    2 4 3 36.34
    2 4 4 227.38
    2 4 5 77.11
    2 4 6 901.02
    2 4 7 132.53
    2 4 8 440.33
    2 4 9 4.26
    2 4 10 164.24
    2 4 11 14.45
    2 4 12 147.21
    2 4 13 77.8
    2 4 14 227.63
    2 4 15 5.28
    2 4 16 64.75
    2 4 17 0.61
    2 4 18 41.86
    2 5 0 242.25
    2 5 1 561.86
    2 5 2 38.26
    2 5 3 534.64
    2 5 4 101.82
    2 5 5 537.58
    2 5 6 5.32
    2 5 7 183.39
    2 5 8 15.39
    2 5 9 240.93
    2 5 10 34.37
    2 5 11 166.13
    2 5 12 2.44
    2 5 13 50.61
    2 5 14 -2.61
    2 5 15 86.43
    2 5 16 5.55
    2 5 17 44.47
    2 5 18 3.91
    2 6 0 192.08
    2 6 1 22.71
    2 6 2 49.73
    2 6 3 11.48
    2 6 4 51.26
    2 6 5 31.65
    2 6 6 57.12
    2 6 7 0.59
    2 6 8 23.74
    2 6 9 22.63
    2 6 10 31.03
    2 6 11 3.12
    2 6 12 59.8
    2 6 13 3.34
    2 6 14 18.62
    2 6 15 0.27
    2 6 16 9.45
    2 6 17 2.08
    2 6 18 13.99
    2 7 0 82.08
    2 7 1 113.96
    2 7 2 106.4
    2 7 3 90.03
    2 7 4 15.91
    2 7 5 27.61
    2 7 6 19.8
    2 7 7 46.4
    2 7 8 22.41
    2 7 9 124.49
    2 7 10 12.65
    2 7 11 17.25
    2 7 12 7.89
    2 7 13 7.84
    2 7 14 0.87
    2 7 15 16.65
    2 7 16 -0.01
    2 7 17 13.34
    2 8 0 484.21
    2 8 1 17.49
    2 8 2 123.54
    2 8 3 9.32
    2 8 4 155.66
    2 8 5 7.39
    2 8 6 206.97
    2 8 7 17.54
    2 8 8 199.91
    2 8 9 3.5
    2 8 10 170.84
    2 8 11 22.51
    2 8 12 44.35
    2 8 13 5.61
    2 8 14 79.35
    2 8 15 5.24
    2 8 16 40.78
    2 9 0 4.57
    2 9 1 106.21
    2 9 2 17.22
    2 9 3 310.56
    2 9 4 42.02
    2 9 5 291.63
    2 9 6 30.62
    2 9 7 94.66
    2 9 8 45.62
    2 9 9 250.03
    2 9 10 21
    2 9 11 59.83
    2 9 12 8.87
    2 9 13 48.77
    2 9 14 0.66
    2 9 15 51.03
    2 9 16 3.98
    2 10 0 124.28
    2 10 1 40.57
    2 10 2 20.64
    2 10 3 14.8
    2 10 4 149.84
    2 10 5 25.63
    2 10 6 17.71
    2 10 7 2.87
    2 10 8 20.89
    2 10 9 8.18
    2 10 10 41.94
    2 10 11 10.83
    2 10 12 29.71
    2 10 13 3.04
    2 10 14 25.61
    2 10 15 -1.93
    2 11 0 -1.53
    2 11 1 7.47
    2 11 2 6.93
    2 11 3 53.47
    2 11 4 25.93
    2 11 5 23.84
    2 11 6 4.25
    2 11 7 24.26
    2 11 8 -2.79
    2 11 9 9.42
    2 11 10 8.71
    2 11 11 29.38
    2 11 12 4.2
    2 11 13 2.94
    2 12 0 79.81
    2 12 1 5.31
    2 12 2 59.66
    2 12 3 6.45
    2 12 4 8.2
    2 12 5 21.1
    2 12 6 66.34
    2 12 7 7.92
    2 12 8 72.93
    2 12 9 2.95
    2 12 10 35.11
    2 12 11 8.09
    2 12 12 23.12
    2 13 0 1.27
    2 13 1 39.68
    2 13 2 8.03
    2 13 3 107.03
    2 13 4 3.71
    2 13 5 48
    2 13 6 1.18
    2 13 7 30.12
    2 13 8 2.47
    2 13 9 48.78
    2 13 10 -0.16
    2 13 11 49.4
    2 14 0 4.39
    2 14 1 1.45
    2 14 2 40.9
    2 14 3 3.75
    2 14 4 26.1
    2 14 5 11.43
    2 14 6 31.83
    2 14 7 2.57
    2 14 8 9.84
    2 15 0 2.76
    2 15 1 -0.17
    2 15 2 -1.6
    2 15 3 5.87
    2 15 4 1.5
    2 15 5 -1.21
    3 0 0 1.35
    3 0 1 -1.48
    3 0 2 0.13
    3 0 3 -0.31
    3 0 4 -0.71
    3 0 5 0.72
    3 0 6 0.59
    3 0 7 -0.45
    3 0 8 -2.62
    3 0 9 -1.47
    3 0 10 2.03
    3 0 11 -3.14
    3 0 12 1.54
    3 0 13 0.27
    3 0 14 2.55
    3 0 15 -1.05
    3 0 16 0.89
    3 0 17 2.41
    3 0 18 0.26
    3 1 0 49.73
    3 1 1 247.53
    3 1 2 23.6
    3 1 3 343.3
    3 1 4 21.23
    3 1 5 263.1
    3 1 6 5.99
    3 1 7 134.2
    3 1 8 132.48
    3 1 9 139.8
    3 1 10 28.15
    3 1 11 86.53
    3 1 12 6.77
    3 1 13 60.11
    3 1 14 8.09
    3 1 15 24.38
    3 1 16 10.4
    3 1 17 31.52
    3 1 18 4.09
    3 2 0 452.7
    3 2 1 294.34
    3 2 2 473.12
    3 2 3 72.27
    3 2 4 505.82
    3 2 5 193.66
    3 2 6 636.89
    3 2 7 38.09
    3 2 8 162.98
    3 2 9 24.43
    3 2 10 231.6
    3 2 11 59.34
    3 2 12 248.06
    3 2 13 15.1
    3 2 14 62.8
    3 2 15 24.94
    3 2 16 44.69
    3 2 17 3.06
    3 2 18 47.1
    3 3 0 34.26
    3 3 1 321.66
    3 3 2 149.27
    3 3 3 328.63
    3 3 4 51.13
    3 3 5 193.04
    3 3 6 76.88
    3 3 7 376.75
    3 3 8 83.71
    3 3 9 120.45
    3 3 10 17.79
    3 3 11 154.68
    3 3 12 6.67
    3 3 13 77.94
    3 3 14 31.62
    3 3 15 28.42
    3 3 16 8.73
    3 3 17 35.36
    3 3 18 -2.27
    3 4 0 15.52
    3 4 1 45.7
    3 4 2 21.21
    3 4 3 8.22
    3 4 4 10.42
    3 4 5 -1.89
    3 4 6 58.8
    3 4 7 23.45
    3 4 8 21.14
    3 4 9 5.62
    3 4 10 12.72
    3 4 11 37.92
    3 4 12 11.76
    3 4 13 6.82
    3 4 14 0.96
    3 4 15 4.01
    3 4 16 9.5
    3 4 17 2.15
    3 4 18 9.37
    3 5 0 21.79
    3 5 1 79.46
    3 5 2 8.14
    3 5 3 130.22
    3 5 4 37.42
    3 5 5 175.84
    3 5 6 43.44
    3 5 7 4.03
    3 5 8 19.5
    3 5 9 78.92
    3 5 10 14.62
    3 5 11 37.06
    3 5 12 11.33
    3 5 13 17.93
    3 5 14 10.97
    3 5 15 22.14
    3 5 16 3.33
    3 5 17 22.27
    3 6 0 77.47
    3 6 1 126.04
    3 6 2 365.43
    3 6 3 19.13
    3 6 4 387.75
    3 6 5 18.02
    3 6 6 225.54
    3 6 7 50.97
    3 6 8 105.98
    3 6 9 30.84
    3 6 10 126.03
    3 6 11 24.23
    3 6 12 105.94
    3 6 13 23.44
    3 6 14 57.3
    3 6 15 4.9
    3 6 16 38.64
    3 6 17 6.72
    3 7 0 10.07
    3 7 1 171.35
    3 7 2 96.3
    3 7 3 237.7
    3 7 4 96.52
    3 7 5 156.98
    3 7 6 24.44
    3 7 7 250.86
    3 7 8 17.81
    3 7 9 95
    3 7 10 39.75
    3 7 11 95.25
    3 7 12 28.67
    3 7 13 42.85
    3 7 14 17.07
    3 7 15 54.9
    3 7 16 8.98
    3 8 0 14.08
    3 8 1 9.98
    3 8 2 45.45
    3 8 3 2.38
    3 8 4 57.07
    3 8 5 5.09
    3 8 6 43.91
    3 8 7 15.75
    3 8 8 66.25
    3 8 9 43.62
    3 8 10 4.13
    3 8 11 24.5
    3 8 12 18.55
    3 8 13 12.7
    3 8 14 21.99
    3 8 15 7.81
    3 9 0 36.14
    3 9 1 26.36
    3 9 2 1.32
    3 9 3 20.41
    3 9 4 2.7
    3 9 5 29.11
    3 9 6 9.58
    3 9 7 13.85
    3 9 8 7.96
    3 9 9 13.03
    3 9 10 0.64
    3 9 11 15.18
    3 9 12 6.72
    3 9 13 21.86
    3 9 14 6.76
    3 9 15 12.53
    3 10 0 122.57
    3 10 1 46.83
    3 10 2 79.01
    3 10 3 58.16
    3 10 4 232.67
    3 10 5 34.91
    3 10 6 10.57
    3 10 7 8.24
    3 10 8 33.56
    3 10 9 6.12
    3 10 10 67.08
    3 10 11 11.18
    3 10 12 64.22
    3 10 13 6.58
    3 11 0 0.65
    3 11 1 137.31
    3 11 2 45.17
    3 11 3 130.8
    3 11 4 42.72
    3 11 5 22.95
    3 11 6 10.93
    3 11 7 58.99
    3 11 8 18.72
    3 11 9 51.62
    3 11 10 19.08
    3 11 11 37.14
    3 11 12 4.13
    3 12 0 17.86
    3 12 1 27.22
    3 12 2 68.25
    3 12 3 24.64
    3 12 4 11.26
    3 12 5 14.77
    3 12 6 19.59
    3 12 7 11.86
    3 12 8 24.24
    3 12 9 2.31
    3 12 10 18.09
    3 12 11 5.49
    3 13 0 31.02
    3 13 1 -2.95
    3 13 2 4.04
    3 13 3 7.14
    3 13 4 -1.35
    3 13 5 6.33
    3 13 6 2.37
    3 13 7 10.08
    3 13 8 2.27
    3 13 9 8.78
    3 14 0 7.86
    3 14 1 2.85
    3 14 2 11.95
    3 14 3 7.56
    3 14 4 30.21
    3 14 5 2.99
    3 14 6 13.17
    3 15 0 0.85
    3 15 1 28.21
    4 0 0 790.93
    4 0 1 1262.6
    4 0 2 591.35
    4 0 3 32.22
    4 0 4 281.68
    4 0 5 40.43
    4 0 6 174.16
    4 0 7 43.38
    4 0 8 306.33
    4 0 9 29.89
    4 0 10 85.9
    4 0 11 50.01
    4 0 12 154.08
    4 0 13 40.59
    4 0 14 100.53
    4 0 15 17.49
    4 0 16 36.29
    4 0 17 11.24
    4 1 0 153.2
    4 1 1 675.76
    4 1 2 188.39
    4 1 3 98.52
    4 1 4 115.86
    4 1 5 89.22
    4 1 6 21.96
    4 1 7 51.13
    4 1 8 78.64
    4 1 9 76.98
    4 1 10 48.72
    4 1 11 79.48
    4 1 12 17.25
    4 1 13 90.92
    4 1 14 -0.73
    4 1 15 43.59
    4 1 16 10.44
    4 1 17 11.78
    4 2 0 31.59
    4 2 1 21.96
    4 2 2 31.92
    4 2 3 1.24
    4 2 4 9.54
    4 2 5 0.21
    4 2 6 -0.07
    4 2 7 23.81
    4 2 8 0.09
    4 2 9 24.76
    4 2 10 33.45
    4 2 11 1.83
    4 2 12 21.11
    4 2 13 14.44
    4 2 14 0.16
    4 2 15 24.04
    4 2 16 4.85
    4 2 17 1.33
    4 3 0 25.66
    4 3 1 66.54
    4 3 2 27.59
    4 3 3 106.99
    4 3 4 41.33
    4 3 5 56.29
    4 3 6 11.92
    4 3 7 215.99
    4 3 8 4.28
    4 3 9 34.64
    4 3 10 19.16
    4 3 11 61.37
    4 3 12 8.7
    4 3 13 11.68
    4 3 14 68.75
    4 3 15 19.7
    4 3 16 21.14
    4 3 17 5.23
    4 4 0 340.15
    4 4 1 65.34
    4 4 2 322.41
    4 4 3 48.31
    4 4 4 126.31
    4 4 5 126.3
    4 4 6 221.55
    4 4 7 64.12
    4 4 8 222
    4 4 9 34.63
    4 4 10 72.55
    4 4 11 18.65
    4 4 12 41.59
    4 4 13 82.13
    4 4 14 57.15
    4 4 15 8.63
    4 4 16 59.23
    4 5 0 96.29
    4 5 1 178.77
    4 5 2 41.37
    4 5 3 99.11
    4 5 4 134.79
    4 5 5 258.9
    4 5 6 7.27
    4 5 7 105.04
    4 5 8 31.18
    4 5 9 104.28
    4 5 10 54.13
    4 5 11 60.81
    4 5 12 -1.15
    4 5 13 59.21
    4 5 14 8.97
    4 5 15 35.81
    4 5 16 10.79
    4 6 0 33.89
    4 6 1 6.88
    4 6 2 66.18
    4 6 3 3.94
    4 6 4 16.43
    4 6 5 4.11
    4 6 6 50.96
    4 6 7 11.98
    4 6 8 -1.23
    4 6 9 10.86
    4 6 10 28.02
    4 6 11 -3.61
    4 6 12 9.82
    4 6 13 9.88
    4 6 14 9.58
    4 6 15 1.64
    4 7 0 6.92
    4 7 1 11.84
    4 7 2 53.22
    4 7 3 40.56
    4 7 4 1.68
    4 7 5 10.53
    4 7 6 14.56
    4 7 7 45.14
    4 7 8 24.79
    4 7 9 14.46
    4 7 10 17.92
    4 7 11 23.94
    4 7 12 1.92
    4 7 13 8.33
    4 7 14 0.05
    4 7 15 10.8
    4 8 0 84.65
    4 8 1 42.42
    4 8 2 110.92
    4 8 3 8.02
    4 8 4 59.36
    4 8 5 18.33
    4 8 6 114.64
    4 8 7 39.53
    4 8 8 102.73
    4 8 9 7.36
    4 8 10 71.58
    4 8 11 28.65
    4 8 12 14.6
    4 8 13 14.26
    4 8 14 23.87
    4 9 0 8.87
    4 9 1 95.55
    4 9 2 13.26
    4 9 3 107.3
    4 9 4 75.83
    4 9 5 108.72
    4 9 6 14.18
    4 9 7 16.87
    4 9 8 58.81
    4 9 9 86.15
    4 9 10 27.04
    4 9 11 28.82
    4 9 12 15.48
    4 9 13 34.23
    4 10 0 17.31
    4 10 1 19.05
    4 10 2 0.56
    4 10 3 18.92
    4 10 4 58.32
    4 10 5 27.95
    4 10 6 27.73
    4 10 7 2.33
    4 10 8 31.67
    4 10 9 4.18
    4 10 10 18.79
    4 10 11 11.11
    4 10 12 4.45
    4 11 0 4.36
    4 11 1 3.34
    4 11 2 -5.56
    4 11 3 6.45
    4 11 4 40.93
    4 11 5 8.96
    4 11 6 9.65
    4 11 7 21.29
    4 11 8 -0.33
    4 11 9 9.08
    4 11 10 6.59
    4 12 0 19.66
    4 12 1 16.16
    4 12 2 47.37
    4 12 3 1.83
    4 12 4 7.53
    4 12 5 13.06
    4 12 6 34.38
    4 12 7 13.86
    4 12 8 15.03
    4 12 9 7.26
    4 13 0 4.04
    4 13 1 19.59
    4 13 2 14.9
    4 13 3 40.22
    4 13 4 11.61
    4 13 5 25.65
    4 13 6 1.07
    4 14 0 19.17
    4 14 1 5.61
    4 14 2 5.93
    5 0 0 0.26
    5 0 1 -4.47
    5 0 2 -0.16
    5 0 3 0.34
    5 0 4 0.73
    5 0 6 -4.75
    5 0 7 -0.4
    5 0 8 0.95
    5 0 9 0.56
    5 0 10 -1.85
    5 0 11 1.1
    5 0 12 3.54
    5 0 13 0.49
    5 0 14 1.38
    5 0 15 -6.7
    5 1 0 86.65
    5 1 1 71.93
    5 1 2 8.9
    5 1 3 104.15
    5 1 4 69.3
    5 1 5 103.01
    5 1 6 14.28
    5 1 7 63.55
    5 1 8 78.81
    5 1 9 19.62
    5 1 10 10.18
    5 1 11 34.16
    5 1 12 7.62
    5 1 13 26.74
    5 1 14 9.37
    5 1 15 8.54
    5 2 0 92.83
    5 2 1 100.04
    5 2 2 104.7
    5 2 3 85.5
    5 2 4 192.85
    5 2 5 41.14
    5 2 6 138.39
    5 2 7 79.86
    5 2 8 93.97
    5 2 9 14.16
    5 2 10 103.79
    5 2 11 75.66
    5 2 12 63.18
    5 2 13 19.25
    5 2 14 16.09
    5 2 15 26.02
    5 3 0 3.08
    5 3 1 128.84
    5 3 2 105.73
    5 3 3 85.48
    5 3 4 29.14
    5 3 5 52.85
    5 3 6 62.1
    5 3 7 78.6
    5 3 8 40.37
    5 3 9 58.58
    5 3 10 38.9
    5 3 11 70.71
    5 3 12 -2.64
    5 3 13 39.87
    5 3 14 21.17
    5 3 15 3.33
    5 4 0 9.78
    5 4 1 5.76
    5 4 2 23.04
    5 4 3 3.51
    5 4 4 15.25
    5 4 5 24.57
    5 4 6 52.26
    5 4 7 12.57
    5 4 8 18.85
    5 4 9 13.31
    5 4 10 9.39
    5 4 11 -0.14
    5 4 12 3.29
    5 4 13 7.08
    5 4 14 -1.67
    5 4 15 2.53
    5 5 0 33.4
    5 5 1 33.52
    5 5 2 12.48
    5 5 3 30.63
    5 5 4 16.06
    5 5 5 35.08
    5 5 6 7.57
    5 5 7 21.62
    5 5 8 8.98
    5 5 9 23.76
    5 5 10 10.49
    5 5 11 8.25
    5 5 12 5.7
    5 5 13 6.48
    5 5 14 0.5
    5 6 0 10.85
    5 6 1 94.98
    5 6 2 90.84
    5 6 3 26.93
    5 6 4 215.35
    5 6 5 30.18
    5 6 6 86.35
    5 6 7 53.23
    5 6 8 25.28
    5 6 9 19.74
    5 6 10 41.62
    5 6 11 15.01
    5 6 12 29.21
    5 6 13 28.86
    5 7 0 10.66
    5 7 1 71.93
    5 7 2 70.58
    5 7 3 64.35
    5 7 4 28.43
    5 7 5 35.26
    5 7 6 45.41
    5 7 7 76.36
    5 7 8 6.74
    5 7 9 37.48
    5 7 10 44.48
    5 7 11 23.45
    5 7 12 6.94
    5 7 13 31.08
    5 8 0 6.84
    5 8 1 14
    5 8 2 11.65
    5 8 3 1.69
    5 8 4 35.34
    5 8 5 5.57
    5 8 6 31.87
    5 8 7 0.43
    5 8 8 11.97
    5 8 9 15.98
    5 8 10 8.75
    5 8 11 3.27
    5 8 12 18.52
    5 9 0 -2.03
    5 9 1 7.75
    5 9 2 16.02
    5 9 3 12.13
    5 9 4 0.27
    5 9 5 10.5
    5 9 6 6.64
    5 9 7 15.96
    5 9 8 10.06
    5 9 9 0.77
    5 9 10 1.33
    5 9 11 14.21
    5 10 0 32.54
    5 10 1 18.81
    5 10 2 62.23
    5 10 3 9.12
    5 10 4 33.32
    5 10 5 41.41
    5 10 6 4.83
    5 10 7 5.07
    5 10 8 17.02
    5 10 9 7.95
    5 11 0 5.07
    5 11 1 51.6
    5 11 2 38.22
    5 11 3 32.62
    5 11 4 19.43
    5 11 5 23.04
    5 11 6 13.36
    5 11 7 17.44
    5 12 0 -0.3
    5 12 1 12.14
    5 12 2 26.25
    5 12 3 2.16
    5 12 4 12.57
    5 12 5 17.26
    6 0 0 11.64
    6 0 1 146.9
    6 0 2 317.22
    6 0 3 81.36
    6 0 4 46.99
    6 0 5 80.79
    6 0 6 76.22
    6 0 7 45.82
    6 0 8 53.75
    6 0 9 27.38
    6 0 10 55.32
    6 0 11 26.2
    6 0 12 35.16
    6 0 13 18
    6 1 0 5.03
    6 1 1 239.5
    6 1 2 109.48
    6 1 3 8.34
    6 1 4 47.35
    6 1 5 30.35
    6 1 6 7.52
    6 1 7 9.93
    6 1 8 35.83
    6 1 9 14.56
    6 1 10 17.39
    6 1 11 17.53
    6 1 12 17.61
    6 1 13 34.63
    6 2 0 5.14
    6 2 1 3.64
    6 2 2 16.12
    6 2 3 3.43
    6 2 4 1.27
    6 2 5 -0.55
    6 2 6 4.04
    6 2 7 6.33
    6 2 8 8.54
    6 2 9 2.44
    6 2 10 6.61
    6 2 11 7.49
    6 2 12 13.91
    6 2 13 4.72
    6 3 0 19.45
    6 3 1 18.93
    6 3 2 8.95
    6 3 3 15.68
    6 3 4 44.17
    6 3 5 46.52
    6 3 6 6.45
    6 3 7 29.41
    6 3 8 7.87
    6 3 9 25.21
    6 3 10 23.6
    6 3 11 0.91
    6 3 12 6.51
    6 4 0 82.72
    6 4 1 63.45
    6 4 2 70.35
    6 4 3 27.3
    6 4 4 42.29
    6 4 5 54.93
    6 4 6 55.42
    6 4 7 19.12
    6 4 8 54.34
    6 4 9 30.82
    6 4 10 28.96
    6 4 11 8.36
    6 4 12 7.08
    6 5 0 18.6
    6 5 1 35.27
    6 5 2 20.7
    6 5 3 24.01
    6 5 4 65.23
    6 5 5 40.14
    6 5 6 13.12
    6 5 7 51.98
    6 5 8 30.35
    6 5 9 6.95
    6 5 10 20.75
    6 5 11 27.62
    6 6 0 28.44
    6 6 1 5.72
    6 6 2 3.42
    6 6 3 13.6
    6 6 4 18.99
    6 6 5 2.51
    6 6 6 5.8
    6 6 7 4.5
    6 6 8 7.53
    6 6 9 8.06
    6 6 10 1.99
    6 6 11 0.09
    6 7 0 -2.87
    6 7 1 5.85
    6 7 2 15.41
    6 7 3 7.58
    6 7 4 2.38
    6 7 5 10.42
    6 7 6 17.68
    6 7 7 10.31
    6 7 8 -1.16
    6 7 9 8.36
    6 7 10 8.15
    6 8 0 25.98
    6 8 1 19.71
    6 8 2 18.16
    6 8 3 23.57
    6 8 4 34.87
    6 8 5 14.95
    6 8 6 16.4
    6 8 7 27.69
    6 8 8 44.68
    6 8 9 0.19
    6 9 0 26.18
    6 9 1 21.38
    6 9 2 18.71
    6 9 3 33.07
    6 9 4 15.58
    6 9 5 13.95
    6 9 6 14.85
    6 9 7 14.3
    6 10 0 1.89
    6 10 1 1.25
    6 10 2 3.96
    6 10 3 10.01
    6 10 4 9.46
    6 10 5 3.03
    7 0 1 -1.32
    7 0 2 -2.66
    7 0 3 0.41
    7 0 4 0.39
    7 0 5 0.18
    7 0 6 -4.84
    7 0 7 0.21
    7 0 8 2.57
    7 0 9 -1.43
    7 0 10 0.93
    7 1 0 31.99
    7 1 1 15.15
    7 1 2 17.28
    7 1 3 27.21
    7 1 4 21.88
    7 1 5 17.16
    7 1 6 13.05
    7 1 7 11.57
    7 1 8 14.03
    7 1 9 4.11
    7 2 0 15
    7 2 1 33.95
    7 2 2 20.37
    7 2 3 30.62
    7 2 4 32.84
    7 2 5 42.03
    7 2 6 24.35
    7 2 7 28.33
    7 2 8 30.1
    7 2 9 31.03
    7 3 0 23.05
    7 3 1 23.71
    7 3 2 31.78
    7 3 3 9.44
    7 3 4 20.37
    7 3 5 20.59
    7 3 6 18.89
    7 3 7 7.79
    7 3 8 6.75
    7 3 9 9.52
    7 4 0 2.79
    7 4 1 3.17
    7 4 2 4.96
    7 4 3 4.45
    7 4 4 2.71
    7 4 5 4.49
    7 4 6 4.58
    7 4 7 1.85
    7 4 8 8.78
    7 5 0 16.43
    7 5 1 4.95
    7 5 2 11.76
    7 5 3 20.49
    7 5 4 0.35
    7 5 5 4.45
    7 5 6 13.91
    7 5 7 10.97
    7 6 0 -1.56
    7 6 1 36.51
    7 6 2 16.58
    7 6 3 12.66
    7 6 4 51.73
    7 6 5 24.5
    7 6 6 11.91
    7 7 0 39.17
    7 7 1 22.5
    7 7 2 8.62
    7 7 3 1.93
    7 7 4 17.16
    7 8 0 -0.89
    7 8 1 3.77
    8 0 0 0.16
    8 0 1 2.02
    8 0 2 74.41
    8 1 0 5.68
    8 1 1 42.6
    8 1 2 55.16
    8 2 0 2.07
    8 2 1 2.8
_refine_special_details     ?
_reflns_number_total     1429
_reflns_number_gt     1279
_reflns_threshold_expression     'I > 2\s(I)'
_refine_ls_structure_factor_coef     Fsqd
_refine_ls_matrix_type     full
_refine_ls_R_factor_all     0.0375
_refine_ls_R_factor_gt     0.0274
_refine_ls_wR_factor_gt     0.0644
_refine_ls_wR_factor_ref     0.0687
_refine_ls_goodness_of_fit_ref     1.156
_refine_ls_restrained_S_all     1.155
_refine_ls_number_reflns     1429
_refine_ls_number_parameters     209
_refine_ls_number_restraints     1
_refine_ls_hydrogen_treatment     constr
_refine_ls_weighting_scheme     calc
_refine_ls_weighting_details
              'w=1/[\s^2^(Fo^2^)+(0.0221P)^2^+0.5935P] where P=(Fo^2^+2Fc^2^)/3'
_atom_sites_solution_hydrogens     geom
_atom_sites_solution_primary     direct
_atom_sites_solution_secondary     ?
_refine_ls_shift/su_max     0.000
_refine_ls_shift/su_mean     0.000
_refine_diff_density_max     0.341
_refine_diff_density_min     -0.272
_refine_ls_extinction_method     none
_refine_ls_extinction_coef     .
_refine_ls_abs_structure_details
;
No quotients, so Flack parameter determined by classical intensity fit
;
_refine_ls_abs_structure_Flack     0.000(12)
loop_
    _atom_type_symbol
    _atom_type_description
    _atom_type_scat_dispersion_real
    _atom_type_scat_dispersion_imag
    _atom_type_scat_source
    'C' 'C' 0.0033 0.0016
                         'International Tables Vol C Tables 4.2.6.8 and 6.1.1.4'
    'H' 'H' 0.0000 0.0000
                         'International Tables Vol C Tables 4.2.6.8 and 6.1.1.4'
    'Br' 'Br' -0.2901 2.4595
                         'International Tables Vol C Tables 4.2.6.8 and 6.1.1.4'
    'N' 'N' 0.0061 0.0033
                         'International Tables Vol C Tables 4.2.6.8 and 6.1.1.4'
    'O' 'O' 0.0106 0.0060
                         'International Tables Vol C Tables 4.2.6.8 and 6.1.1.4'
_computing_data_collection
;
CAD-4 Express (Enraf--Nonius, 1989)
;
_computing_cell_refinement
;
CAD-4 Express (Enraf--Nonius, 1989)
;
_computing_data_reduction
;
<i>DREAR</i> (Blessing, 1987)
;
_computing_structure_solution
;
SHELXS (Sheldrick, 2008)
;
_computing_structure_refinement
;
<i>SHELXL2014/7</i> (Sheldrick, 2015)
;
_computing_molecular_graphics
;
<i>OLEX2</i> (Dolomanov <i>et al.</i>,  2009)
;
_computing_publication_material
;
<i>OLEX2</i> (Dolomanov <i>et al.</i>,  2009)
;
loop_
    _atom_site_type_symbol
    _atom_site_label
    _atom_site_fract_x
    _atom_site_fract_y
    _atom_site_fract_z
    _atom_site_U_iso_or_equiv
    _atom_site_adp_type
    _atom_site_calc_flag
    _atom_site_occupancy
    _atom_site_disorder_assembly
    _atom_site_disorder_group
    O O1 0.1853(5) 0.6350(2) 1.0622(2) 0.0353(7) Uani d 1 . .
    C C2 0.1680(7) 0.6538(4) 1.1434(3) 0.0408(11) Uani d 1 . .
    N N3 0.1585(6) 0.7463(3) 1.1614(2) 0.0430(10) Uani d 1 . .
    C C4 0.1733(6) 0.7940(4) 1.0879(3) 0.0344(10) Uani d 1 . .
    C C5 0.1745(8) 0.8991(4) 1.0713(3) 0.0347(11) Uani d 1 . .
    N N6 0.1944(5) 0.9220(3) 0.9912(2) 0.0311(8) Uani d 1 . .
    C C7 0.2122(7) 0.8525(3) 0.9299(3) 0.0261(10) Uani d 1 . .
    N N8 0.2338(5) 0.8876(3) 0.8560(3) 0.0324(8) Uani d 1 . .
    C C9 0.2503(6) 0.8216(4) 0.7968(3) 0.0352(10) Uani d 1 . .
    H H9 0.2659 0.8454 0.7438 0.042 Uiso calc 1 . .
    C C10 0.2456(6) 0.7205(3) 0.8090(3) 0.0327(10) Uani d 1 . .
    C C11 0.2253(6) 0.6834(3) 0.8840(3) 0.0299(9) Uani d 1 . .
    H H11 0.2232 0.6140 0.8929 0.036 Uiso calc 1 . .
    C C12 0.2078(6) 0.7493(3) 0.9470(2) 0.0269(9) Uani d 1 . .
    C C13 0.1890(6) 0.7265(3) 1.0287(3) 0.0299(9) Uani d 1 . .
    C C14 0.1651(9) 0.5668(5) 1.1959(4) 0.0590(16) Uani d 1 . .
    H H14A 0.1328 0.5876 1.2504 0.089 Uiso calc 1 . .
    H H14B 0.2962 0.5350 1.1953 0.089 Uiso calc 1 . .
    H H14C 0.0643 0.5199 1.1770 0.089 Uiso calc 1 . .
    O O15 0.1582(6) 0.9635(3) 1.1226(2) 0.0501(9) Uani d 1 . .
    Br Br16 0.26869(6) 0.63431(3) 0.72061(4) 0.04509(16) Uani d 1 . .
    C C17 0.2032(7) 1.0293(3) 0.9709(3) 0.0359(10) Uani d 1 . .
    H H17A 0.2912 1.0383 0.9241 0.043 Uiso calc 1 . .
    H H17B 0.2634 1.0656 1.0163 0.043 Uiso calc 1 . .
    C C18 0.0019(6) 1.0740(3) 0.9526(3) 0.0360(10) Uani d 1 . .
    C C19 -0.1165(8) 1.1102(4) 1.0132(4) 0.0456(13) Uani d 1 . .
    H H19 -0.0752 1.1033 1.0671 0.055 Uiso calc 1 . .
    C C20 -0.2946(10) 1.1562(5) 0.9957(5) 0.0567(18) Uani d 1 . .
    H H20 -0.3748 1.1810 1.0379 0.068 Uiso calc 1 . .
    C C21 -0.3576(8) 1.1669(4) 0.9187(4) 0.0534(15) Uani d 1 . .
    H H21 -0.4804 1.1990 0.9075 0.064 Uiso calc 1 . .
    C C22 -0.2419(8) 1.1307(4) 0.8573(4) 0.0514(16) Uani d 1 . .
    H H22 -0.2840 1.1380 0.8035 0.062 Uiso calc 1 . .
    C C23 -0.0632(8) 1.0834(4) 0.8746(3) 0.0476(13) Uani d 1 . .
    H H23 0.0152 1.0572 0.8324 0.057 Uiso calc 1 . .
loop_
    _atom_site_aniso_label
    _atom_site_aniso_U_11
    _atom_site_aniso_U_22
    _atom_site_aniso_U_33
    _atom_site_aniso_U_12
    _atom_site_aniso_U_13
    _atom_site_aniso_U_23
    O1 0.0308(15) 0.0340(17) 0.0412(18) 0.0005(12) -0.0015(14) 0.0023(14)
    C2 0.029(2) 0.053(3) 0.040(3) 0.003(2) -0.001(2) 0.006(2)
    N3 0.031(2) 0.060(3) 0.037(2) 0.0057(18) -0.0035(18) -0.001(2)
    C4 0.022(2) 0.043(3) 0.038(3) 0.006(2) -0.0047(19) -0.008(2)
    C5 0.028(3) 0.039(3) 0.037(3) 0.001(2) -0.008(2) -0.012(2)
    N6 0.0261(17) 0.0250(18) 0.042(2) -0.0009(15) 0.0004(16) -0.0089(16)
    C7 0.018(2) 0.028(2) 0.033(2) -0.0013(18) 0.0012(19) -0.0084(19)
    N8 0.0262(17) 0.030(2) 0.041(2) 0.0006(14) 0.0026(16) -0.0028(17)
    C9 0.028(2) 0.042(3) 0.035(2) 0.0009(19) 0.0039(19) -0.006(2)
    C10 0.022(2) 0.034(2) 0.042(2) -0.0003(17) 0.0011(18) -0.0154(19)
    C11 0.022(2) 0.027(2) 0.041(2) 0.0004(18) -0.0027(18) -0.0099(19)
    C12 0.0164(19) 0.027(2) 0.037(2) -0.0007(15) -0.0006(17) -0.0069(18)
    C13 0.0204(19) 0.027(2) 0.043(3) 0.0006(16) -0.0016(18) -0.0008(18)
    C14 0.053(3) 0.072(4) 0.053(3) 0.006(3) -0.003(2) 0.022(3)
    O15 0.057(2) 0.049(2) 0.044(2) 0.0047(18) -0.0070(18) -0.0256(17)
    Br16 0.0427(2) 0.0502(3) 0.0424(2) -0.0015(2) 0.0038(4) -0.0214(3)
    C17 0.036(2) 0.023(2) 0.049(3) -0.0021(17) 0.002(2) -0.011(2)
    C18 0.035(2) 0.020(2) 0.052(3) -0.0044(17) 0.002(2) -0.002(2)
    C19 0.045(3) 0.038(3) 0.054(3) 0.007(2) 0.011(3) 0.002(2)
    C20 0.049(4) 0.043(3) 0.078(5) 0.013(3) 0.014(4) 0.008(3)
    C21 0.037(3) 0.032(3) 0.092(5) 0.001(2) -0.009(3) 0.007(3)
    C22 0.056(4) 0.040(3) 0.058(4) -0.010(3) -0.011(3) 0.006(2)
    C23 0.053(3) 0.033(3) 0.056(3) -0.003(2) 0.003(3) -0.003(2)
_geom_special_details
;
 All esds (except the esd in the dihedral angle between two l.s. planes)
 are estimated using the full covariance matrix.  The cell esds are taken
 into account individually in the estimation of esds in distances, angles
 and torsion angles; correlations between esds in cell parameters are only
 used when they are defined by crystal symmetry.  An approximate (isotropic)
 treatment of cell esds is used for estimating esds involving l.s. planes.
;
loop_
    _geom_bond_atom_site_label_1
    _geom_bond_atom_site_label_2
    _geom_bond_site_symmetry_2
    _geom_bond_distance
    _geom_bond_publ_flag
    O1 C2 . 1.389(6) ?
    O1 C13 . 1.358(5) ?
    C2 N3 . 1.287(6) ?
    C2 C14 . 1.467(7) ?
    N3 C4 . 1.393(6) ?
    C4 C5 . 1.446(7) ?
    C4 C13 . 1.352(6) ?
    C5 N6 . 1.384(7) ?
    C5 O15 . 1.229(6) ?
    N6 C7 . 1.396(6) ?
    N6 C17 . 1.489(6) ?
    C7 N8 . 1.335(7) ?
    C7 C12 . 1.423(6) ?
    N8 C9 . 1.338(6) ?
    C9 H9 . 0.9500 ?
    C9 C10 . 1.381(7) ?
    C10 C11 . 1.359(7) ?
    C10 Br16 . 1.890(4) ?
    C11 H11 . 0.9500 ?
    C11 C12 . 1.386(6) ?
    C12 C13 . 1.408(6) ?
    C14 H14A . 0.9800 ?
    C14 H14B . 0.9800 ?
    C14 H14C . 0.9800 ?
    C17 H17A . 0.9900 ?
    C17 H17B . 0.9900 ?
    C17 C18 . 1.512(6) ?
    C18 C19 . 1.379(7) ?
    C18 C23 . 1.383(7) ?
    C19 H19 . 0.9500 ?
    C19 C20 . 1.380(9) ?
    C20 H20 . 0.9500 ?
    C20 C21 . 1.365(10) ?
    C21 H21 . 0.9500 ?
    C21 C22 . 1.379(9) ?
    C22 H22 . 0.9500 ?
    C22 C23 . 1.390(7) ?
    C23 H23 . 0.9500 ?
loop_
    _geom_angle_atom_site_label_1
    _geom_angle_atom_site_label_2
    _geom_angle_atom_site_label_3
    _geom_angle_site_symmetry_1
    _geom_angle_site_symmetry_3
    _geom_angle
    _geom_angle_publ_flag
    C13 O1 C2 . . 103.9(4) ?
    O1 C2 C14 . . 116.2(4) ?
    N3 C2 O1 . . 114.3(4) ?
    N3 C2 C14 . . 129.5(5) ?
    C2 N3 C4 . . 103.8(4) ?
    N3 C4 C5 . . 128.6(4) ?
    C13 C4 N3 . . 110.1(4) ?
    C13 C4 C5 . . 121.3(4) ?
    N6 C5 C4 . . 114.0(4) ?
    O15 C5 C4 . . 124.1(5) ?
    O15 C5 N6 . . 121.9(5) ?
    C5 N6 C7 . . 124.8(4) ?
    C5 N6 C17 . . 116.3(4) ?
    C7 N6 C17 . . 118.9(4) ?
    N6 C7 C12 . . 120.6(4) ?
    N8 C7 N6 . . 116.9(4) ?
    N8 C7 C12 . . 122.5(4) ?
    C7 N8 C9 . . 117.4(4) ?
    N8 C9 H9 . . 118.4 ?
    N8 C9 C10 . . 123.1(5) ?
    C10 C9 H9 . . 118.4 ?
    C9 C10 Br16 . . 119.4(4) ?
    C11 C10 C9 . . 120.3(4) ?
    C11 C10 Br16 . . 120.4(3) ?
    C10 C11 H11 . . 120.8 ?
    C10 C11 C12 . . 118.5(4) ?
    C12 C11 H11 . . 120.8 ?
    C11 C12 C7 . . 118.2(4) ?
    C11 C12 C13 . . 127.5(4) ?
    C13 C12 C7 . . 114.3(4) ?
    O1 C13 C12 . . 127.1(4) ?
    C4 C13 O1 . . 107.9(4) ?
    C4 C13 C12 . . 125.0(4) ?
    C2 C14 H14A . . 109.5 ?
    C2 C14 H14B . . 109.5 ?
    C2 C14 H14C . . 109.5 ?
    H14A C14 H14B . . 109.5 ?
    H14A C14 H14C . . 109.5 ?
    H14B C14 H14C . . 109.5 ?
    N6 C17 H17A . . 108.9 ?
    N6 C17 H17B . . 108.9 ?
    N6 C17 C18 . . 113.6(3) ?
    H17A C17 H17B . . 107.7 ?
    C18 C17 H17A . . 108.9 ?
    C18 C17 H17B . . 108.9 ?
    C19 C18 C17 . . 120.4(5) ?
    C19 C18 C23 . . 118.8(5) ?
    C23 C18 C17 . . 120.8(5) ?
    C18 C19 H19 . . 119.9 ?
    C18 C19 C20 . . 120.2(6) ?
    C20 C19 H19 . . 119.9 ?
    C19 C20 H20 . . 119.4 ?
    C21 C20 C19 . . 121.1(6) ?
    C21 C20 H20 . . 119.4 ?
    C20 C21 H21 . . 120.2 ?
    C20 C21 C22 . . 119.5(6) ?
    C22 C21 H21 . . 120.2 ?
    C21 C22 H22 . . 120.2 ?
    C21 C22 C23 . . 119.5(6) ?
    C23 C22 H22 . . 120.2 ?
    C18 C23 C22 . . 120.8(6) ?
    C18 C23 H23 . . 119.6 ?
    C22 C23 H23 . . 119.6 ?
loop_
    _geom_torsion_atom_site_label_1
    _geom_torsion_atom_site_label_2
    _geom_torsion_atom_site_label_3
    _geom_torsion_atom_site_label_4
    _geom_torsion_site_symmetry_1
    _geom_torsion_site_symmetry_2
    _geom_torsion_site_symmetry_3
    _geom_torsion_site_symmetry_4
    _geom_torsion
    _geom_torsion_publ_flag
    O1 C2 N3 C4 . . . . -0.9(6) ?
    C2 O1 C13 C4 . . . . -0.3(4) ?
    C2 O1 C13 C12 . . . . 179.0(4) ?
    C2 N3 C4 C5 . . . . -179.0(5) ?
    C2 N3 C4 C13 . . . . 0.7(5) ?
    N3 C4 C5 N6 . . . . 179.1(4) ?
    N3 C4 C5 O15 . . . . -1.4(8) ?
    N3 C4 C13 O1 . . . . -0.2(5) ?
    N3 C4 C13 C12 . . . . -179.6(4) ?
    C4 C5 N6 C7 . . . . 0.0(7) ?
    C4 C5 N6 C17 . . . . -178.1(4) ?
    C5 C4 C13 O1 . . . . 179.5(4) ?
    C5 C4 C13 C12 . . . . 0.1(7) ?
    C5 N6 C7 N8 . . . . -178.8(4) ?
    C5 N6 C7 C12 . . . . 0.9(7) ?
    C5 N6 C17 C18 . . . . -91.6(5) ?
    N6 C7 N8 C9 . . . . -179.8(4) ?
    N6 C7 C12 C11 . . . . 179.8(4) ?
    N6 C7 C12 C13 . . . . -1.3(6) ?
    N6 C17 C18 C19 . . . . 86.4(5) ?
    N6 C17 C18 C23 . . . . -96.4(5) ?
    C7 N6 C17 C18 . . . . 90.2(5) ?
    C7 N8 C9 C10 . . . . 0.1(6) ?
    C7 C12 C13 O1 . . . . -178.4(4) ?
    C7 C12 C13 C4 . . . . 0.9(6) ?
    N8 C7 C12 C11 . . . . -0.5(6) ?
    N8 C7 C12 C13 . . . . 178.5(4) ?
    N8 C9 C10 C11 . . . . -0.6(7) ?
    N8 C9 C10 Br16 . . . . 179.6(3) ?
    C9 C10 C11 C12 . . . . 0.6(6) ?
    C10 C11 C12 C7 . . . . -0.1(6) ?
    C10 C11 C12 C13 . . . . -178.8(4) ?
    C11 C12 C13 O1 . . . . 0.4(7) ?
    C11 C12 C13 C4 . . . . 179.7(4) ?
    C12 C7 N8 C9 . . . . 0.5(6) ?
    C13 O1 C2 N3 . . . . 0.8(5) ?
    C13 O1 C2 C14 . . . . -178.6(4) ?
    C13 C4 C5 N6 . . . . -0.5(6) ?
    C13 C4 C5 O15 . . . . 179.0(5) ?
    C14 C2 N3 C4 . . . . 178.4(5) ?
    O15 C5 N6 C7 . . . . -179.5(5) ?
    O15 C5 N6 C17 . . . . 2.4(7) ?
    Br16 C10 C11 C12 . . . . -179.7(3) ?
    C17 N6 C7 N8 . . . . -0.8(6) ?
    C17 N6 C7 C12 . . . . 179.0(4) ?
    C17 C18 C19 C20 . . . . 176.1(5) ?
    C17 C18 C23 C22 . . . . -175.5(4) ?
    C18 C19 C20 C21 . . . . 0.1(9) ?
    C19 C18 C23 C22 . . . . 1.7(7) ?
    C19 C20 C21 C22 . . . . 0.3(10) ?
    C20 C21 C22 C23 . . . . 0.4(8) ?
    C21 C22 C23 C18 . . . . -1.4(8) ?
    C23 C18 C19 C20 . . . . -1.1(7) ?
loop_
    _geom_hbond_atom_site_label_d
    _geom_hbond_atom_site_label_h
    _geom_hbond_atom_site_label_a
    _geom_hbond_site_symmetry_d
    _geom_hbond_site_symmetry_h
    _geom_hbond_site_symmetry_a
    _geom_hbond_distance_dh
    _geom_hbond_distance_ha
    _geom_hbond_distance_da
    _geom_hbond_angle_dha
    _geom_hbond_publ_flag
    C21 H21 Cg3 1_555 1_555 3_475 0.95 2.82 3.604(6) 141 yes
    C11 H11 Cg3 1_555 1_555 3_565 0.95 3.31 4.239(6) 167 yes
_iucr_refine_instructions_details
;
    wdb19.res created by SHELXL-2014/7
TITL p228 in Pna2(1)
CELL 0.71073 6.715 13.504 16.757 90 90 90
ZERR 4 0.0013 0.0027 0.0034 0 0 0
LATT -1
SYMM -X,-Y,0.5+Z
SYMM 0.5+X,0.5-Y,+Z
SYMM 0.5-X,0.5+Y,0.5+Z
SFAC C H Br N O
UNIT 68 48 4 12 8
L.S. 10
PLAN  10
TEMP -73(2)
BOND $H
fmap 2
acta
MORE -1
CONF
HTAB
SHEL 999 0.8
REM <olex2.extras>
REM <HklSrc "%.\\WDB19.hkl">
REM </olex2.extras>
WGHT    0.022100    0.593500
FVAR       0.30035
O1    5    0.185337    0.634967    1.062222    11.00000    0.03081    0.03400 =
         0.04123    0.00230   -0.00151    0.00049
C2    1    0.167997    0.653764    1.143409    11.00000    0.02926    0.05323 =
         0.03979    0.00584   -0.00104    0.00333
N3    4    0.158499    0.746299    1.161419    11.00000    0.03127    0.06038 =
         0.03723   -0.00050   -0.00348    0.00566
C4    1    0.173345    0.793987    1.087936    11.00000    0.02216    0.04289 =
         0.03825   -0.00827   -0.00473    0.00554
C5    1    0.174500    0.899066    1.071315    11.00000    0.02828    0.03855 =
         0.03736   -0.01177   -0.00764    0.00132
N6    4    0.194423    0.922018    0.991202    11.00000    0.02614    0.02502 =
         0.04202   -0.00894    0.00038   -0.00090
C7    1    0.212202    0.852473    0.929936    11.00000    0.01804    0.02758 =
         0.03282   -0.00835    0.00117   -0.00130
N8    4    0.233821    0.887580    0.855980    11.00000    0.02624    0.03041 =
         0.04056   -0.00280    0.00265    0.00063
C9    1    0.250288    0.821602    0.796783    11.00000    0.02838    0.04177 =
         0.03546   -0.00600    0.00388    0.00086
AFIX  43
H9    2    0.265933    0.845439    0.743814    11.00000   -1.20000
AFIX   0
C10   1    0.245623    0.720500    0.809020    11.00000    0.02176    0.03444 =
         0.04177   -0.01536    0.00106   -0.00034
C11   1    0.225317    0.683409    0.883958    11.00000    0.02193    0.02716 =
         0.04067   -0.00993   -0.00265    0.00041
AFIX  43
H11   2    0.223179    0.613952    0.892920    11.00000   -1.20000
AFIX   0
C12   1    0.207791    0.749266    0.947037    11.00000    0.01644    0.02740 =
         0.03681   -0.00689   -0.00058   -0.00073
C13   1    0.189026    0.726508    1.028666    11.00000    0.02045    0.02677 =
         0.04255   -0.00081   -0.00158    0.00064
C14   1    0.165091    0.566842    1.195875    11.00000    0.05257    0.07161 =
         0.05291    0.02203   -0.00297    0.00586
AFIX 137
H14A  2    0.132834    0.587569    1.250411    11.00000   -1.50000
H14B  2    0.296212    0.534985    1.195287    11.00000   -1.50000
H14C  2    0.064286    0.519891    1.176984    11.00000   -1.50000
AFIX   0
O15   5    0.158166    0.963530    1.122632    11.00000    0.05706    0.04891 =
         0.04432   -0.02557   -0.00704    0.00474
BR16  3    0.268695    0.634312    0.720610    11.00000    0.04273    0.05018 =
         0.04237   -0.02136    0.00384   -0.00153
C17   1    0.203214    1.029305    0.970943    11.00000    0.03561    0.02280 =
         0.04931   -0.01109    0.00203   -0.00207
AFIX  23
H17A  2    0.291201    1.038253    0.924090    11.00000   -1.20000
H17B  2    0.263390    1.065613    1.016251    11.00000   -1.20000
AFIX   0
C18   1    0.001913    1.074036    0.952564    11.00000    0.03503    0.02042 =
         0.05245   -0.00245    0.00214   -0.00442
C19   1   -0.116457    1.110170    1.013192    11.00000    0.04474    0.03827 =
         0.05369    0.00162    0.01105    0.00742
AFIX  43
H19   2   -0.075243    1.103335    1.067145    11.00000   -1.20000
AFIX   0
C20   1   -0.294620    1.156230    0.995675    11.00000    0.04919    0.04260 =
         0.07827    0.00829    0.01415    0.01261
AFIX  43
H20   2   -0.374807    1.180956    1.037918    11.00000   -1.20000
AFIX   0
C21   1   -0.357637    1.166881    0.918705    11.00000    0.03695    0.03165 =
         0.09166    0.00738   -0.00900    0.00101
AFIX  43
H21   2   -0.480373    1.199000    0.907522    11.00000   -1.20000
AFIX   0
C22   1   -0.241896    1.130693    0.857284    11.00000    0.05632    0.04024 =
         0.05759    0.00578   -0.01135   -0.01000
AFIX  43
H22   2   -0.284005    1.138040    0.803485    11.00000   -1.20000
AFIX   0
C23   1   -0.063169    1.083386    0.874641    11.00000    0.05330    0.03347 =
         0.05592   -0.00259    0.00266   -0.00265
AFIX  43
H23   2    0.015210    1.057161    0.832440    11.00000   -1.20000
AFIX   0
HKLF 4
REM  p228 in Pna2(1)
REM R1 =  0.0274 for    1279 Fo > 4sig(Fo)  and  0.0375 for all    1429 data
REM    209 parameters refined using      1 restraints
END
WGHT      0.0221      0.5934
REM No hydrogen bonds found for HTAB generation
REM Highest difference peak  0.341,  deepest hole -0.272,  1-sigma level  0.070
Q1    1   0.2382  0.6409  0.6619  11.00000  0.05    0.34
Q2    1   0.2580  0.6996  0.7577  11.00000  0.05    0.31
Q3    1   0.2216  0.6979  0.6999  11.00000  0.05    0.31
Q4    1   0.2454  0.6319  0.7788  11.00000  0.05    0.30
Q5    1   0.1976  0.8675  0.7238  11.00000  0.05    0.30
Q6    1   0.2535  0.7610  1.0619  11.00000  0.05    0.28
Q7    1   0.2112  0.8427  0.8218  11.00000  0.05    0.25
Q8    1   0.2401  0.7842  0.7201  11.00000  0.05    0.23
Q9    1   0.2164  0.9789  1.2258  11.00000  0.05    0.23
Q10   1   0.2172  0.8584  0.8845  11.00000  0.05    0.23
  REM The information below was added by Olex2.
  REM
  REM R1 = 0.0274 for 1279 Fo > 4sig(Fo) and 0.0375 for all 1632 data
  REM n/a parameters refined using n/a restraints
  REM Highest difference peak 0.34, deepest hole -0.27
  REM Mean Shift 0, Max Shift 0.000.
  REM +++ Tabular Listing of Refinement Information +++
  REM R1_all = 0.0375
  REM R1_gt = 0.0274
  REM wR_ref = 0.0687
  REM GOOF = 1.156
  REM Shift_max = 0.000
  REM Shift_mean = 0
  REM Reflections_all = 1632
  REM Reflections_gt = 1279
  REM Parameters = n/a
  REM Hole = -0.27
  REM Peak = 0.34
  REM Flack = 0.000(12)
;
