# Supplementary material for: Crystal structure of 5-benzyl-8-bromo-2-meth­yl-1,3-oxazolo[4,5-c][1,8]naphthyridin-4(5H)-one
Source: Acta Crystallogr E Crystallogr Commun. 2017 Apr 11;73(Pt 5):687–90. doi: 10.1107/S2056989017005023 (PMC5418784; doi:10.1107/S2056989017005023)
Supplement: Supplementary file 2 [file e-73-00687-Isup2.hkl]

#
# h,k,l, Fc-squared, Fo-squared, sigma(Fo-squared), status flag
#
data_I
_shelx_title ' p228 in Pna2(1)'
_shelx_refln_list_code          4
_shelx_F_calc_maximum      328.08
_exptl_crystal_F_000       744.00
_reflns_d_resolution_high  0.8315

loop_
 _space_group_symop_operation_xyz
 'x, y, z'
 '-x, -y, z+1/2'
 'x+1/2, -y+1/2, z'
 '-x+1/2, y+1/2, z+1/2'

_cell_length_a     6.7150
_cell_length_b    13.5040
_cell_length_c    16.7570
_cell_angle_alpha  90.000
_cell_angle_beta   90.000
_cell_angle_gamma  90.000

_shelx_F_squared_multiplier     1.000

loop_
 _refln_index_h
 _refln_index_k
 _refln_index_l
 _refln_F_squared_calc
 _refln_F_squared_meas
 _refln_F_squared_sigma
 _refln_observed_status
   2   0   0     107636.49     122688.55      3308.81 o
   4   0   0       8093.61       8767.59       224.59 o
   6   0   0        108.88        129.03        10.31 o
   8   0   0         11.12          1.77        26.72 o
   1   1   0       4061.10       4325.32       118.50 o
   2   1   0       7832.16       8509.97       227.36 o
   3   1   0        587.49        551.27        18.73 o
   4   1   0       1483.35       1698.25        53.32 o
   5   1   0        958.75        960.53        33.70 o
   6   1   0         39.14         55.76         9.09 o
   7   1   0        352.86        354.61        16.41 o
   8   1   0         53.13         62.96        12.86 o
   0   2   0       3929.72       4264.58       125.59 o
   1   2   0       1001.65        926.17        28.60 o
   2   2   0       5571.84       5886.34       159.52 o
   3   2   0       4966.28       5018.26       130.14 o
   4   2   0        335.75        350.18        12.30 o
   5   2   0       1033.53       1029.04        35.58 o
   6   2   0         54.91         56.98         8.87 o
   7   2   0        139.12        166.28        12.64 o
   8   2   0          2.28         22.95        26.49 o
   1   3   0        729.49        796.03        26.16 o
   2   3   0        768.85        805.78        27.49 o
   3   3   0        332.03        379.78        11.86 o
   4   3   0        285.47        284.45        10.64 o
   5   3   0         34.76         34.14         7.09 o
   6   3   0        231.73        215.61        12.08 o
   7   3   0        273.44        255.51        14.52 o
   0   4   0      31354.70      32275.14       926.61 o
   1   4   0       1254.38       1311.26        41.02 o
   2   4   0      12011.17      11731.21       310.05 o
   3   4   0        170.66        172.04         7.21 o
   4   4   0       3908.28       3770.62       106.75 o
   5   4   0        106.32        108.41         8.54 o
   6   4   0        949.66        916.97        31.15 o
   7   4   0          3.83         30.93        22.72 o
   1   5   0       1930.39       2047.54        62.52 o
   2   5   0       2667.48       2685.38        77.26 o
   3   5   0        258.37        241.55         9.09 o
   4   5   0       1078.51       1067.39        37.47 o
   5   5   0        385.34        370.24        14.41 o
   6   5   0        212.16        206.18        12.42 o
   7   5   0        211.37        182.13        13.75 o
   0   6   0         20.40         11.31         3.33 o
   1   6   0       1438.47       1311.60        43.79 o
   2   6   0       1959.88       2129.24        64.18 o
   3   6   0        943.78        858.77        30.15 o
   4   6   0        369.25        375.68        13.52 o
   5   6   0        133.16        120.27         9.75 o
   6   6   0        303.02        315.26        14.96 o
   7   6   0         14.06        -17.29        23.72 o
   1   7   0        406.86        453.83        16.52 o
   2   7   0        834.74        909.87        31.48 o
   3   7   0        113.52        111.63         7.32 o
   4   7   0         81.96         76.71         7.76 o
   5   7   0        107.28        118.17         9.98 o
   6   7   0          2.92        -20.18        20.18 o
   7   7   0        404.25        434.21        19.40 o
   0   8   0       4676.15       4681.27       142.22 o
   1   8   0        844.38        888.14        32.70 o
   2   8   0       5280.35       5367.55       147.99 o
   3   8   0        149.14        156.08         8.65 o
   4   8   0        928.36        938.36        31.81 o
   5   8   0         65.94         75.82         9.75 o
   6   8   0        306.92        287.99        15.41 o
   7   8   0          7.94         -9.87        25.94 o
   1   9   0         84.38         86.69         6.87 o
   2   9   0         58.43         50.66         6.54 o
   3   9   0        412.86        400.62        14.41 o
   4   9   0         95.24         98.33         9.31 o
   5   9   0          5.31        -18.84        18.84 o
   6   9   0        266.45        290.21        15.74 o
   0  10   0       1975.06       2059.40        71.39 o
   1  10   0       3214.79       3090.77       100.21 o
   2  10   0       1377.17       1377.66        46.78 o
   3  10   0       1293.70       1358.71        46.89 o
   4  10   0        204.93        191.88        11.86 o
   5  10   0        341.48        360.71        16.74 o
   6  10   0          1.65         20.95        11.53 o
   1  11   0         21.43         37.25         7.54 o
   2  11   0          0.06        -15.63        15.63 o
   3  11   0         39.57          7.21        18.84 o
   4  11   0         46.74         48.33        10.09 o
   5  11   0         40.52         56.20        11.42 o
   0  12   0        363.49        398.29        16.41 o
   1  12   0       1225.79       1248.74        45.89 o
   2  12   0        866.64        884.71        28.71 o
   3  12   0        209.64        197.98        12.42 o
   4  12   0        202.89        217.93        13.86 o
   5  12   0         19.86         -3.33        11.42 o
   1  13   0          9.23         22.50         8.98 o
   2  13   0         14.38         14.08        20.06 o
   3  13   0        383.26        343.86        16.18 o
   4  13   0         15.72         44.78        23.94 o
   0  14   0        267.57        260.61        14.30 o
   1  14   0        268.66        308.94        15.96 o
   2  14   0         70.65         48.66        22.84 o
   3  14   0         67.72         87.13        12.08 o
   4  14   0        194.97        212.50        15.19 o
   1  15   0         17.30         45.23        23.94 o
   2  15   0          0.09         30.60        24.17 o
   3  15   0          3.38          9.42        26.05 o
   0  16   0         24.97        -13.63        24.72 o
   1  16   0        159.12        149.65        14.52 o
   2   0   1      25434.80      27144.03       723.64 o
   4   0   1      13353.04      13996.13       353.51 o
   6   0   1       1646.27       1628.41        55.31 o
   8   0   1         16.46         22.39        26.83 o
   0   1   1      13466.66      14635.20       427.33 o
   1   1   1       5167.29       5309.35       144.99 o
   2   1   1      18592.99      20135.88       531.42 o
   3   1   1       2716.16       2743.91        75.27 o
   4   1   1       7175.36       7490.91       195.99 o
   5   1   1        787.76        797.36        27.27 o
   6   1   1       2656.03       2654.90        85.02 o
   7   1   1        175.06        167.94        12.86 o
   8   1   1        513.74        472.23        20.95 o
   1   2   1        819.00        818.75        25.94 o
   2   2   1        867.29        920.07        30.15 o
   3   2   1       3124.49       3262.81        88.46 o
   4   2   1        221.20        243.43         9.53 o
   5   2   1       1111.42       1108.96        39.68 o
   6   2   1         51.25         40.35         8.98 o
   7   2   1        375.22        376.34        17.07 o
   8   2   1         12.92         31.04        12.64 o
   0   3   1       3079.85       3275.56        97.22 o
   1   3   1      12275.67      12279.49       335.44 o
   2   3   1       2201.17       2194.64        63.30 o
   3   3   1       3634.72       3565.66        95.89 o
   4   3   1        770.17        737.61        25.05 o
   5   3   1       1480.95       1428.21        48.11 o
   6   3   1        210.17        209.84        12.08 o
   7   3   1        291.73        262.83        15.19 o
   1   4   1       1192.55       1251.96        39.46 o
   2   4   1        172.31        145.88         6.10 o
   3   4   1        484.90        506.59        17.29 o
   4   4   1        731.29        724.30        25.16 o
   5   4   1         57.04         63.85         7.76 o
   6   4   1        679.26        703.35        23.50 o
   7   4   1         28.04         35.14        10.86 o
   0   5   1      15657.89      16723.86       480.54 o
   1   5   1        720.55        605.58        21.84 o
   2   5   1       6132.26       6228.31       167.83 o
   3   5   1        907.36        880.83        29.93 o
   4   5   1       2018.97       1981.70        63.41 o
   5   5   1        355.38        371.57        14.41 o
   6   5   1        406.64        390.97        16.30 o
   7   5   1         30.88         54.87        11.42 o
   1   6   1        563.98        556.03        19.62 o
   2   6   1        258.13        251.74         9.09 o
   3   6   1       1422.68       1397.17        46.11 o
   4   6   1         67.74         76.27         7.21 o
   5   6   1       1016.00       1052.87        38.02 o
   6   6   1         53.54         63.41        10.09 o
   7   6   1        399.93        404.72        18.73 o
   0   7   1       1485.01       1559.02        52.65 o
   1   7   1       3005.18       2871.50        88.68 o
   2   7   1       1204.46       1263.27        43.01 o
   3   7   1       1981.01       1899.44        59.53 o
   4   7   1        145.28        131.25         8.87 o
   5   7   1        755.94        797.36        27.05 o
   6   7   1         79.05         64.85        10.64 o
   7   7   1        234.85        249.42        15.74 o
   1   8   1        254.18        266.93        10.42 o
   2   8   1        189.27        193.88         8.76 o
   3   8   1        119.91        110.63         7.87 o
   4   8   1        483.79        470.23        16.74 o
   5   8   1        143.36        155.19        11.09 o
   6   8   1        235.78        218.49        14.19 o
   7   8   1         30.22         41.79        12.97 o
   0   9   1       1745.29       1737.49        60.53 o
   1   9   1        489.24        518.01        19.07 o
   2   9   1       1258.55       1177.36        40.46 o
   3   9   1        304.64        292.21        12.08 o
   4   9   1       1006.34       1059.19        36.91 o
   5   9   1         80.51         85.91        10.64 o
   6   9   1        284.74        237.00        15.08 o
   1  10   1         48.75         54.32         6.76 o
   2  10   1        451.48        449.73        15.74 o
   3  10   1        512.54        519.12        18.07 o
   4  10   1        216.46        211.17        12.42 o
   5  10   1        220.05        208.51        13.63 o
   6  10   1         39.37         13.86        24.72 o
   0  11   1        230.48        216.16        10.86 o
   1  11   1       1756.03       1663.00        62.19 o
   2  11   1         79.26         82.81         8.76 o
   3  11   1       1453.89       1522.10        52.32 o
   4  11   1         17.36         37.02         9.75 o
   5  11   1        566.15        571.99        22.28 o
   1  12   1         61.15         78.37         8.98 o
   2  12   1         63.25         58.86         9.09 o
   3  12   1        290.12        301.74        14.41 o
   4  12   1        187.83        179.14        13.19 o
   5  12   1        139.98        134.57        13.41 o
   0  13   1        658.81        681.18        24.94 o
   1  13   1         74.41         76.27         9.53 o
   2  13   1        410.94        439.86        17.63 o
   3  13   1          0.26        -21.17        21.17 o
   4  13   1        202.98        217.16        14.41 o
   1  14   1          4.91        -19.51        19.51 o
   2  14   1         36.79         16.07        22.39 o
   3  14   1         19.30         31.59        11.31 o
   4  14   1         47.22         62.19        12.75 o
   0  15   1         43.34         42.90        11.09 o
   1  15   1        355.31        377.56        18.40 o
   2  15   1          0.58         -1.88        11.09 o
   3  15   1        319.67        312.71        17.51 o
   1  16   1          8.31         31.70        25.61 o
   0   0   2        127.41        134.13         4.77 o
   2   0   2       4207.14       4251.94       118.50 o
   4   0   2       6355.25       6555.21       172.49 o
   6   0   2       3593.22       3516.44       107.19 o
   8   0   2        891.54        824.85        28.93 o
   1   1   2       1355.39       1411.81        41.24 o
   2   1   2       4046.90       4243.51       116.73 o
   3   1   2        277.75        261.61         8.98 o
   4   1   2       2064.39       2088.34        63.19 o
   5   1   2        104.09         98.66         7.98 o
   6   1   2       1247.60       1213.60        42.23 o
   7   1   2        192.26        191.55        13.19 o
   8   1   2        672.44        611.46        24.28 o
   0   2   2        716.09        732.06        24.39 o
   1   2   2      33054.77      33075.93       890.14 o
   2   2   2        754.69        743.04        25.61 o
   3   2   2       5120.85       5244.62       136.13 o
   4   2   2        349.91        353.84        12.08 o
   5   2   2       1110.21       1160.62        41.02 o
   6   2   2        174.01        178.69        11.20 o
   7   2   2        210.14        225.80        14.08 o
   1   3   2        611.71        578.20        20.73 o
   2   3   2        637.20        619.00        21.39 o
   3   3   2       1596.44       1654.68        49.88 o
   4   3   2        294.32        305.84        11.20 o
   5   3   2       1119.36       1172.04        41.90 o
   6   3   2         82.87         99.21         9.64 o
   7   3   2        314.01        352.29        16.74 o
   0   4   2       4678.89       4930.91       145.66 o
   1   4   2        598.67        621.10        22.84 o
   2   4   2       6941.74       6862.50       184.68 o
   3   4   2        225.65        235.12         8.76 o
   4   4   2       3628.34       3573.97       102.21 o
   5   4   2        287.27        255.40        11.64 o
   6   4   2        778.65        779.84        27.38 o
   7   4   2         53.95         54.98        11.20 o
   1   5   2        978.40       1010.41        34.59 o
   2   5   2        438.93        424.12        15.08 o
   3   5   2         84.13         90.23         6.10 o
   4   5   2        484.69        458.59        15.30 o
   5   5   2        147.32        138.34         9.42 o
   6   5   2        235.14        229.46        13.08 o
   7   5   2        121.43        130.36        12.86 o
   0   6   2       1566.70       1707.45        56.09 o
   1   6   2      12748.57      12975.52       152.75 o
   2   6   2        519.84        551.27        18.96 o
   3   6   2       4222.06       4050.85       110.63 o
   4   6   2        712.76        733.62        25.61 o
   5   6   2       1030.30       1006.98        35.36 o
   6   6   2         48.03         37.91         9.98 o
   7   6   2        160.53        183.79        14.19 o
   1   7   2        637.41        660.45        24.28 o
   2   7   2       1153.48       1179.46        40.90 o
   3   7   2       1023.92       1067.50        36.36 o
   4   7   2        553.41        589.95        20.73 o
   5   7   2        821.15        782.39        26.72 o
   6   7   2        179.01        170.82        12.42 o
   7   7   2         93.73         95.55        12.97 o
   0   8   2       2888.19       2673.63        86.02 o
   1   8   2        674.67        752.24        27.49 o
   2   8   2       1394.71       1369.46        47.22 o
   3   8   2        509.43        503.82        17.07 o
   4   8   2       1251.14       1229.57        44.45 o
   5   8   2        126.12        129.14        10.75 o
   6   8   2        192.31        201.31        13.63 o
   1   9   2          2.24          2.33         5.43 o
   2   9   2        207.18        190.89         9.42 o
   3   9   2         16.24         14.63         6.87 o
   4   9   2        142.54        146.99        10.42 o
   5   9   2        190.98        177.58        12.30 o
   6   9   2        191.07        207.40        13.97 o
   0  10   2        718.87        719.76        25.94 o
   1  10   2        483.33        447.29        16.41 o
   2  10   2        245.32        228.80        10.75 o
   3  10   2        829.68        875.84        30.04 o
   4  10   2         42.12          6.21        19.18 o
   5  10   2        675.15        689.83        24.50 o
   6  10   2         40.76         43.90        12.19 o
   1  11   2        125.53        123.49         8.98 o
   2  11   2         75.03         76.82         8.87 o
   3  11   2        459.54        500.72        18.18 o
   4  11   2          3.21        -18.73        18.73 o
   5  11   2        409.91        423.68        18.73 o
   0  12   2       1417.45       1482.31        54.76 o
   1  12   2       1305.00       1338.31        48.66 o
   2  12   2        645.95        661.34        22.06 o
   3  12   2        759.61        756.56        24.72 o
   4  12   2        510.52        525.10        20.62 o
   5  12   2        284.34        290.99        16.63 o
   1  13   2        109.02        119.50        10.64 o
   2  13   2         76.33         89.01        10.53 o
   3  13   2         48.55         44.78        10.64 o
   4  13   2        146.46        165.17        13.86 o
   0  14   2        241.27        278.24        14.74 o
   1  14   2         98.83        127.26        11.75 o
   2  14   2        442.35        453.38        18.84 o
   3  14   2        136.05        132.47        13.08 o
   4  14   2         57.78         65.74        12.75 o
   1  15   2         21.09         22.28        23.83 o
   2  15   2          0.38        -11.20        11.20 o
   0  16   2        239.00        243.43        16.07 o
   1  16   2        276.13        313.27        17.63 o
   2   0   3        697.94        715.10        25.39 o
   4   0   3        389.77        357.16        12.30 o
   6   0   3        887.17        901.89        31.15 o
   0   1   3      23855.84      24873.24       730.18 o
   1   1   3       2780.71       2658.67        75.27 o
   2   1   3       5656.06       5637.58       153.75 o
   3   1   3       3830.68       3805.54       101.54 o
   4   1   3       1145.41       1092.11        36.14 o
   5   1   3       1138.20       1154.52        41.02 o
   6   1   3         43.74         92.45         9.42 o
   7   1   3        300.16        301.63        15.52 o
   1   2   3        565.41        544.17        18.40 o
   2   2   3         60.34         62.52         3.88 o
   3   2   3        815.35        801.13        26.94 o
   4   2   3          6.59         13.75         5.43 o
   5   2   3        951.77        947.78        33.92 o
   6   2   3         19.09         38.02        18.96 o
   7   2   3        352.60        339.43        16.41 o
   0   3   3       7639.18       7367.43       215.72 o
   1   3   3       9031.09       9431.59       259.61 o
   2   3   3       2174.13       1957.86        57.86 o
   3   3   3       3547.48       3642.92        98.44 o
   4   3   3       1265.77       1186.00        39.13 o
   5   3   3        967.68        947.56        32.92 o
   6   3   3        170.46        173.82        11.31 o
   7   3   3        111.50        104.64        11.97 o
   1   4   3       1343.28       1395.18        44.01 o
   2   4   3        402.20        402.84        13.97 o
   3   4   3        103.47         91.12         5.99 o
   4   4   3        514.53        535.52        18.62 o
   5   4   3         34.59         38.91         7.65 o
   6   4   3        321.65        302.63        14.52 o
   7   4   3         58.00         49.33        11.42 o
   0   5   3       6912.09       6810.73       200.86 o
   1   5   3       3596.09       3427.31       100.99 o
   2   5   3       5876.07       5926.58       161.07 o
   3   5   3       1482.79       1443.51        46.78 o
   4   5   3       1113.67       1098.65        38.35 o
   5   5   3        318.41        339.54        13.86 o
   6   5   3        281.25        266.15        13.75 o
   7   5   3        214.55        227.14        14.63 o
   1   6   3        185.70        212.17         8.09 o
   2   6   3        129.02        127.26         6.65 o
   3   6   3        212.43        212.06         9.09 o
   4   6   3         48.79         43.68         6.98 o
   5   6   3        273.50        298.52        13.63 o
   6   6   3        163.21        150.76        11.75 o
   7   6   3        141.61        140.34        13.86 o
   0   7   3       1532.52       1751.79        58.64 o
   1   7   3       8780.07       8923.67       255.73 o
   2   7   3       1015.75        998.00        34.25 o
   3   7   3       2683.31       2634.95        77.93 o
   4   7   3        454.98        449.61        15.96 o
   5   7   3        715.00        713.33        24.94 o
   6   7   3         49.14         84.03        10.75 o
   7   7   3         56.64         21.39        25.94 o
   1   8   3        124.72        129.14         7.32 o
   2   8   3        102.62        103.31         7.21 o
   3   8   3         14.08         26.38         6.65 o
   4   8   3         94.45         88.90         8.76 o
   5   8   3         28.85         18.73        19.84 o
   6   8   3        229.42        261.28        14.63 o
   0   9   3       2793.94       2628.07        86.46 o
   1   9   3        817.89        760.11        27.27 o
   2   9   3       3343.97       3442.61       100.76 o
   3   9   3        213.93        226.25        10.75 o
   4   9   3       1172.25       1189.44        42.01 o
   5   9   3        123.25        134.46        11.53 o
   6   9   3        370.28        366.59        17.40 o
   1  10   3        117.48        133.58         8.65 o
   2  10   3        165.82        164.06         9.64 o
   3  10   3        641.28        644.71        20.95 o
   4  10   3        186.51        209.73        12.53 o
   5  10   3         75.24        101.10        11.53 o
   6  10   3        133.06        110.96        13.41 o
   0  11   3        369.66        348.85        14.52 o
   1  11   3       3807.08       3636.49       118.17 o
   2  11   3        602.06        592.72        19.95 o
   3  11   3       1407.26       1449.94        48.11 o
   4  11   3         47.80         71.50        10.31 o
   5  11   3        354.00        361.60        17.51 o
   1  12   3         27.19         33.48        17.85 o
   2  12   3         70.46         71.50         9.64 o
   3  12   3        283.30        273.14        13.97 o
   4  12   3         24.15         20.29        21.95 o
   5  12   3         43.06         23.94        26.16 o
   0  13   3       1323.60       1298.96        48.66 o
   1  13   3         75.44         74.05         9.87 o
   2  13   3       1112.65       1186.45        39.80 o
   3  13   3         58.66         79.15        11.31 o
   4  13   3        483.28        445.85        19.73 o
   1  14   3         10.22         -9.42        21.84 o
   2  14   3         32.37         41.57        11.09 o
   3  14   3         85.14         83.80        12.19 o
   0  15   3        253.72        243.54        15.19 o
   1  15   3        423.53        466.13        20.62 o
   2  15   3         52.55         65.07        12.19 o
   0   0   4       8358.27       8819.47       263.16 o
   2   0   4       5259.24       4946.87       137.57 o
   4   0   4       3218.89       3122.47        89.90 o
   6   0   4        529.59        520.89        19.18 o
   1   1   4          1.81         -4.21         5.88 o
   2   1   4       1739.36       1688.05        51.21 o
   3   1   4        237.92        235.34         8.31 o
   4   1   4       1243.18       1284.33        44.12 o
   5   1   4        772.69        768.20        25.50 o
   6   1   4        519.86        524.88        19.18 o
   7   1   4        241.75        242.54        14.74 o
   0   2   4        328.31        315.71        11.20 o
   1   2   4      14335.10      13979.51       378.78 o
   2   2   4         22.73         24.61         3.44 o
   3   2   4       5433.18       5607.10       146.10 o
   4   2   4        108.46        105.75         7.09 o
   5   2   4       2173.23       2137.78        70.06 o
   6   2   4         54.78         14.08        18.84 o
   7   2   4        377.06        364.04        17.18 o
   1   3   4        364.05        368.91        12.97 o
   2   3   4        689.56        675.75        23.61 o
   3   3   4        589.41        566.78        19.51 o
   4   3   4        448.06        458.15        15.85 o
   5   3   4        341.03        323.02        13.08 o
   6   3   4        474.37        489.63        18.29 o
   7   3   4        233.42        225.80        14.41 o
   0   4   4       4537.02       4451.14       133.69 o
   1   4   4        413.89        430.33        15.08 o
   2   4   4       2707.60       2520.55        73.72 o
   3   4   4        129.07        115.51         6.54 o
   4   4   4       1389.59       1400.17        48.66 o
   5   4   4        145.21        169.05         9.87 o
   6   4   4        456.72        468.79        17.96 o
   7   4   4         36.03         30.04        11.42 o
   1   5   4        129.93        126.15         5.88 o
   2   5   4       1090.17       1128.69        38.58 o
   3   5   4        392.88        414.81        13.63 o
   4   5   4       1431.38       1494.17        51.77 o
   5   5   4        158.02        178.03        10.75 o
   6   5   4        747.03        723.09        24.50 o
   7   5   4          4.05          3.88        10.97 o
   0   6   4        234.78        227.58         8.76 o
   1   6   4       3139.06       3014.61        91.45 o
   2   6   4        535.65        568.23        19.29 o
   3   6   4       4338.45       4298.27       117.39 o
   4   6   4        198.31        182.13         9.53 o
   5   6   4       2378.25       2387.19        79.48 o
   6   6   4        265.57        210.51        13.52 o
   7   6   4        619.02        573.44        22.72 o
   1   7   4        197.08        190.44         8.42 o
   2   7   4        157.26        176.37         8.31 o
   3   7   4       1090.73       1069.94        37.02 o
   4   7   4         46.20         18.62        16.41 o
   5   7   4        306.60        315.15        14.41 o
   6   7   4         11.07         26.38        21.39 o
   7   7   4        187.53        190.22        15.30 o
   0   8   4       1910.57       1846.35        63.19 o
   1   8   4        466.99        469.90        16.52 o
   2   8   4       1761.75       1725.52        56.98 o
   3   8   4        637.52        632.63        20.73 o
   4   8   4        684.68        658.02        21.73 o
   5   8   4        380.61        391.75        16.63 o
   6   8   4        392.85        386.54        17.85 o
   1   9   4          4.96         12.30         5.88 o
   2   9   4        492.60        465.80        15.96 o
   3   9   4         23.91         29.93         7.54 o
   4   9   4        846.13        840.59        28.71 o
   5   9   4         37.11          2.99        21.28 o
   6   9   4        170.75        172.71        14.08 o
   0  10   4       3067.79       2949.54        97.44 o
   1  10   4       4294.25       4264.02       133.80 o
   2  10   4       1689.20       1661.00        58.20 o
   3  10   4       2537.95       2579.19        81.48 o
   4  10   4        620.32        646.49        22.84 o
   5  10   4        357.66        369.36        17.29 o
   6  10   4        113.51        104.87        13.30 o
   1  11   4         61.16         82.25         8.31 o
   2  11   4        288.45        287.44        13.19 o
   3  11   4        473.16        473.56        17.85 o
   4  11   4        452.63        453.72        18.62 o
   5  11   4        234.04        215.38        14.74 o
   0  12   4        360.19        345.97        15.19 o
   1  12   4        243.45        221.93        12.64 o
   2  12   4         70.43         90.90         9.87 o
   3  12   4        121.95        124.82        11.42 o
   4  12   4         65.52         83.47        11.53 o
   5  12   4        117.61        139.34        14.19 o
   1  13   4         31.73         26.49        19.29 o
   2  13   4         33.14         41.13        10.09 o
   3  13   4          1.13        -14.96        22.28 o
   4  13   4        102.75        128.70        13.30 o
   0  14   4        480.01        442.63        19.40 o
   1  14   4        373.29        407.16        18.51 o
   2  14   4        278.12        289.32        15.63 o
   3  14   4        288.95        334.88        17.18 o
   1  15   4         48.49         40.57        24.83 o
   2  15   4          8.87         16.63        25.94 o
   2   0   5        396.25        440.97        14.96 o
   4   0   5        485.03        448.17        14.74 o
   6   0   5        920.23        895.57        30.48 o
   0   1   5       7978.65       7897.63       235.34 o
   1   1   5       1707.09       1578.42        48.33 o
   2   1   5       5051.03       5124.78       141.89 o
   3   1   5       2752.21       2916.51        81.70 o
   4   1   5       1058.37        989.02        34.59 o
   5   1   5       1219.04       1141.88        39.46 o
   6   1   5        318.52        336.43        14.96 o
   7   1   5        165.84        190.22        13.52 o
   1   2   5        841.92        924.06        31.04 o
   2   2   5         53.91         66.73         4.43 o
   3   2   5       2065.67       2146.75        62.63 o
   4   2   5          3.26          2.33        12.19 o
   5   2   5        445.02        456.04        16.30 o
   6   2   5         30.60         -6.10        18.84 o
   7   2   5        441.27        465.91        19.40 o
   0   3   5       4436.71       4372.55       131.69 o
   1   3   5       6166.59       5963.71       167.39 o
   2   3   5       2916.44       2905.87        83.58 o
   3   3   5       2104.82       2139.88        63.07 o
   4   3   5        655.95        623.98        20.84 o
   5   3   5        572.40        585.85        20.51 o
   6   3   5        499.48        515.68        19.07 o
   7   3   5        234.82        228.24        14.63 o
   1   4   5         16.13         18.62         3.55 o
   2   4   5        879.47        854.78        29.15 o
   3   4   5          0.48        -10.31        10.31 o
   4   4   5       1410.06       1400.06        49.22 o
   5   4   5        263.86        272.36        12.42 o
   6   4   5        604.84        608.91        21.39 o
   7   4   5         40.83         49.77        11.64 o
   0   5   5       9913.76       9911.69       291.10 o
   1   5   5       2575.69       2404.26        74.16 o
   2   5   5       5983.05       5959.17       162.40 o
   3   5   5       2034.44       1949.22        60.19 o
   4   5   5       2900.89       2869.95        86.91 o
   5   5   5        382.78        388.87        15.52 o
   6   5   5        470.93        444.96        17.96 o
   7   5   5         60.80         49.33        11.97 o
   1   6   5        145.29        147.77         7.09 o
   2   6   5        311.65        350.85        12.19 o
   3   6   5        205.10        199.75         9.20 o
   4   6   5         33.27         45.56         7.32 o
   5   6   5        317.38        334.55        14.74 o
   6   6   5         20.17         27.82        10.20 o
   7   6   5        261.51        271.59        16.30 o
   0   7   5        622.83        642.72        24.72 o
   1   7   5       4143.05       3918.39       118.83 o
   2   7   5        321.16        306.06        11.53 o
   3   7   5       1785.93       1740.15        57.20 o
   4   7   5        132.61        116.73         9.09 o
   5   7   5        417.04        390.86        16.41 o
   6   7   5        109.19        115.51        11.97 o
   1   8   5         42.95         51.21         6.10 o
   2   8   5        102.66         81.92         7.09 o
   3   8   5         56.83         56.42         7.43 o
   4   8   5        217.82        203.19        11.53 o
   5   8   5         83.89         61.74        10.31 o
   6   8   5        152.07        165.72        13.52 o
   0   9   5       6746.23       6581.04       199.31 o
   1   9   5        666.30        683.40        24.83 o
   2   9   5       3338.39       3232.77        96.44 o
   3   9   5        323.38        322.69        13.30 o
   4   9   5       1222.64       1205.18        43.12 o
   5   9   5        128.44        116.39        11.64 o
   6   9   5        157.21        154.64        13.97 o
   1  10   5        212.37        225.69        11.20 o
   2  10   5        278.00        284.11        12.53 o
   3  10   5        396.30        386.98        15.41 o
   4  10   5        323.44        309.83        14.85 o
   5  10   5        457.08        459.04        19.73 o
   6  10   5         39.24         33.59        12.53 o
   0  11   5        531.57        503.27        18.96 o
   1  11   5        119.97        105.53         9.42 o
   2  11   5        267.55        264.27        12.86 o
   3  11   5        240.77        254.40        13.19 o
   4  11   5        105.92         99.32        11.31 o
   5  11   5        243.34        255.40        15.63 o
   1  12   5          3.21          4.32         8.31 o
   2  12   5        211.77        233.90        12.86 o
   3  12   5        190.32        163.73        12.19 o
   4  12   5        180.32        144.77        12.97 o
   5  12   5        162.58        191.33        15.08 o
   0  13   5        616.09        665.66        24.61 o
   1  13   5         44.50         49.77         9.87 o
   2  13   5        523.73        532.09        20.18 o
   3  13   5        105.96         70.17        11.64 o
   4  13   5        224.25        284.33        16.18 o
   1  14   5          8.08         -4.88        21.51 o
   2  14   5        152.45        126.70        12.64 o
   3  14   5         32.75         33.14        11.75 o
   0  15   5         23.57         44.45        11.53 o
   1  15   5        321.45        317.48        17.40 o
   2  15   5         11.43        -11.75        11.75 o
   0   0   6       7005.50       7352.90       221.70 o
   2   0   6       5123.26       5076.12       142.78 o
   4   0   6       1991.35       1930.59        61.97 o
   6   0   6        851.83        844.91        28.93 o
   1   1   6        129.69        151.31         6.10 o
   2   1   6        318.20        321.14        11.64 o
   3   1   6         62.54         66.40         5.65 o
   4   1   6        240.77        243.43        10.31 o
   5   1   6        138.75        158.30         9.87 o
   6   1   6         97.01         83.36        10.42 o
   7   1   6        140.04        144.66        12.97 o
   0   2   6        285.69        284.45        10.09 o
   1   2   6      12529.93      12248.78        91.01 o
   2   2   6         33.58         40.35         4.21 o
   3   2   6       6949.36       7060.03       181.91 o
   4   2   6          9.70         -0.78        12.86 o
   5   2   6       1518.32       1534.08        51.88 o
   6   2   6         38.53         44.78         9.42 o
   7   2   6        319.81        269.92        15.63 o
   1   3   6        375.91        357.05        12.08 o
   2   3   6        130.75        143.44         6.54 o
   3   3   6        879.80        852.23        30.04 o
   4   3   6        119.92        132.14         8.20 o
   5   3   6        675.30        688.39        23.28 o
   6   3   6         88.20         71.50        10.31 o
   7   3   6        200.83        209.40        14.52 o
   0   4   6      19544.70      19056.29       557.25 o
   1   4   6       1399.95       1438.63        47.44 o
   2   4   6      10047.14       9987.96       266.71 o
   3   4   6        650.34        651.81        22.72 o
   4   4   6       2415.95       2455.92        76.49 o
   5   4   6        594.59        579.31        19.95 o
   6   4   6        621.71        614.34        21.84 o
   7   4   6         51.37         50.77        11.75 o
   1   5   6        221.39        217.60         8.54 o
   2   5   6         50.95         58.97         5.32 o
   3   5   6        467.65        481.54        15.41 o
   4   5   6         96.06         80.59         7.98 o
   5   5   6         89.33         83.91         9.42 o
   6   5   6        152.26        145.44        12.19 o
   7   5   6        153.98        154.19        14.08 o
   0   6   6       1335.37       1308.16        46.67 o
   1   6   6       5699.39       5588.26       162.84 o
   2   6   6        622.91        633.18        21.28 o
   3   6   6       2710.63       2500.15        75.05 o
   4   6   6        561.62        564.90        18.73 o
   5   6   6        882.50        957.20        35.03 o
   6   6   6         46.57         64.29        10.75 o
   7   6   6        120.45        132.02        14.08 o
   1   7   6        159.84        158.07         7.98 o
   2   7   6        212.67        219.49         9.53 o
   3   7   6        286.31        270.92        11.42 o
   4   7   6        162.88        161.40        10.31 o
   5   7   6        492.78        503.38        19.18 o
   6   7   6        165.30        195.99        13.75 o
   0   8   6       3551.90       3651.68       115.40 o
   1   8   6       1535.88       1511.57        54.32 o
   2   8   6       2338.39       2294.30        72.50 o
   3   8   6        481.78        486.75        16.63 o
   4   8   6       1231.97       1270.80        46.56 o
   5   8   6        366.72        353.28        16.18 o
   6   8   6        175.88        181.80        13.97 o
   1   9   6         73.34         75.49         7.43 o
   2   9   6        325.90        339.43        13.41 o
   3   9   6         88.57        106.20         9.20 o
   4   9   6        158.36        157.19        11.42 o
   5   9   6         47.05         73.61        11.09 o
   6   9   6        140.52        164.61        14.30 o
   0  10   6         28.71         29.38         7.09 o
   1  10   6        491.53        464.36        17.40 o
   2  10   6        198.25        196.32        11.20 o
   3  10   6        127.86        117.17        10.20 o
   4  10   6        280.67        307.39        14.96 o
   5  10   6         71.30         53.54        11.64 o
   1  11   6         37.69         41.57         8.42 o
   2  11   6         85.78         47.11        19.40 o
   3  11   6        136.20        121.16        11.20 o
   4  11   6        121.95        106.97        11.64 o
   5  11   6        117.69        148.10        13.63 o
   0  12   6        926.12        943.57        34.59 o
   1  12   6        612.58        612.57        22.72 o
   2  12   6        735.66        735.39        25.50 o
   3  12   6        205.59        217.16        13.52 o
   4  12   6        346.68        381.11        18.07 o
   1  13   6          5.63          8.31        20.18 o
   2  13   6         17.27         13.08        10.20 o
   3  13   6         13.53         26.27        24.17 o
   4  13   6         25.02         11.86        25.83 o
   0  14   6        350.61        336.32        17.07 o
   1  14   6        534.44        566.01        22.95 o
   2  14   6        350.01        352.84        17.29 o
   3  14   6        145.13        145.99        14.19 o
   1  15   6          5.00         -4.10        24.72 o
   2   0   7       1177.37       1266.48        43.34 o
   4   0   7        533.21        480.87        15.96 o
   6   0   7        511.84        507.92        19.73 o
   0   1   7       1679.88       1491.95        50.77 o
   1   1   7       7565.25       7858.06       217.82 o
   2   1   7       1238.86       1089.67        38.24 o
   3   1   7       1536.84       1487.63        48.66 o
   4   1   7        580.04        566.78        18.96 o
   5   1   7        749.14        704.46        23.06 o
   6   1   7        128.37        110.08        10.97 o
   7   1   7        125.14        128.26        13.30 o
   1   2   7         54.25         60.19         4.54 o
   2   2   7        642.70        668.44        23.83 o
   3   2   7        432.67        422.23        14.41 o
   4   2   7        245.93        263.94        11.09 o
   5   2   7        867.17        885.26        30.04 o
   6   2   7         64.27         70.17        10.20 o
   7   2   7        301.31        314.04        16.85 o
   0   3   7       1971.30       2031.47        66.29 o
   1   3   7      11495.15      11031.74       306.17 o
   2   3   7       2426.53       2445.83        73.38 o
   3   3   7       4154.27       4176.34       114.07 o
   4   3   7       2370.26       2394.29        74.71 o
   5   3   7        863.12        871.29        29.82 o
   6   3   7        318.42        326.01        15.52 o
   7   3   7        111.78         86.35        12.75 o
   1   4   7        178.77        206.52         8.20 o
   2   4   7       1495.88       1469.12        48.77 o
   3   4   7        244.10        259.95        10.42 o
   4   4   7        713.82        710.78        23.39 o
   5   4   7        165.82        139.34        10.53 o
   6   4   7        191.89        211.95        13.41 o
   7   4   7         35.47         20.51        11.97 o
   0   5   7       1568.84       1460.80        50.77 o
   1   5   7        171.19        117.72         6.65 o
   2   5   7       2081.19       2032.91        63.85 o
   3   5   7         44.01         44.67         6.32 o
   4   5   7       1091.37       1164.39        41.90 o
   5   5   7        221.76        239.66        12.53 o
   6   5   7        568.16        576.21        21.39 o
   7   5   7        106.21        121.60        13.63 o
   1   6   7         33.25         15.08        11.64 o
   2   6   7         11.95          6.54         5.43 o
   3   6   7        587.92        565.01        18.84 o
   4   6   7        128.73        132.80         9.53 o
   5   6   7        569.13        590.06        20.95 o
   6   6   7         37.40         49.88        11.09 o
   0   7   7        310.33        312.60        12.19 o
   1   7   7       4271.04       4143.08       126.37 o
   2   7   7        524.86        514.35        17.40 o
   3   7   7       2862.31       2780.83        83.91 o
   4   7   7        518.82        500.38        18.07 o
   5   7   7        870.23        846.46        29.15 o
   6   7   7        116.03        114.29        12.42 o
   1   8   7         59.07         61.41         6.76 o
   2   8   7        200.97        194.43         9.87 o
   3   8   7        157.16        174.59         9.98 o
   4   8   7        465.15        438.20        17.29 o
   5   8   7         16.10          4.77         9.98 o
   6   8   7        328.97        306.95        16.74 o
   0   9   7       1605.70       1587.73        58.97 o
   1   9   7         86.24         93.23         7.98 o
   2   9   7       1021.54       1049.32        37.14 o
   3   9   7        136.29        153.53        10.31 o
   4   9   7        170.81        187.01        12.08 o
   5   9   7        154.33        176.92        12.86 o
   6   9   7        125.23        158.52        14.19 o
   1  10   7         20.72         19.51        16.52 o
   2  10   7         31.37         31.81         8.31 o
   3  10   7         75.90         91.34         9.98 o
   4  10   7         41.92         25.83        10.09 o
   5  10   7         57.19         56.20        11.75 o
   0  11   7         57.94         33.37        17.96 o
   1  11   7        942.08        902.11        32.04 o
   2  11   7        243.81        268.93        13.30 o
   3  11   7        670.06        653.91        22.50 o
   4  11   7        210.12        236.00        14.63 o
   5  11   7        182.94        193.33        14.85 o
   1  12   7         57.04         52.99         9.75 o
   2  12   7         82.24         87.79        10.64 o
   3  12   7        133.08        131.47        12.19 o
   4  12   7        184.45        153.64        13.97 o
   0  13   7        512.62        482.54        20.18 o
   1  13   7        180.87        214.28        13.63 o
   2  13   7        315.06        333.89        16.30 o
   3  13   7        111.73        111.74        12.75 o
   1  14   7         25.65         25.61        10.97 o
   2  14   7         13.29         28.49        24.72 o
   0  15   7         37.09         48.89        12.30 o
   1  15   7        208.88        207.51        15.41 o
   0   0   8       7332.70       8718.38       263.61 o
   2   0   8       5472.41       5350.04       151.53 o
   4   0   8       3548.02       3395.72        99.77 o
   6   0   8        587.18        595.83        22.17 o
   1   1   8        895.83        895.02        31.15 o
   2   1   8        453.68        455.27        15.52 o
   3   1   8       1385.97       1468.56        49.22 o
   4   1   8        837.17        871.74        30.26 o
   5   1   8        859.07        873.62        28.27 o
   6   1   8        387.11        397.18        17.40 o
   7   1   8        147.11        155.52        14.30 o
   0   2   8       2682.18       3009.96        95.55 o
   1   2   8       3275.38       3068.93        91.67 o
   2   2   8        653.90        744.26        26.27 o
   3   2   8       1862.34       1806.66        57.20 o
   4   2   8         13.01          1.00        15.08 o
   5   2   8       1031.56       1041.67        35.14 o
   6   2   8         82.95         94.67        11.09 o
   7   2   8        368.04        333.66        17.85 o
   1   3   8        211.69        207.51         8.65 o
   2   3   8         86.00        103.20         6.54 o
   3   3   8        897.49        927.94        31.15 o
   4   3   8         56.75         47.44         7.54 o
   5   3   8        422.42        447.51        17.29 o
   6   3   8         73.34         87.24        10.97 o
   7   3   8         80.15         74.82        13.08 o
   0   4   8       6858.92       6779.80       203.41 o
   1   4   8        962.11       1014.18        35.36 o
   2   4   8       4841.25       4881.13       137.57 o
   3   4   8        234.00        234.34        10.09 o
   4   4   8       2306.07       2460.91        78.15 o
   5   4   8        221.63        208.96        12.19 o
   6   4   8        604.75        602.37        21.95 o
   7   4   8        110.46         97.33        13.63 o
   1   5   8         69.14         73.38         5.99 o
   2   5   8        170.00        170.60         8.31 o
   3   5   8        233.41        216.16         9.98 o
   4   5   8        327.43        345.64        13.97 o
   5   5   8        118.85         99.54        10.31 o
   6   5   8        334.06        336.43        16.30 o
   0   6   8         83.01         66.62         6.21 o
   1   6   8       2736.67       2679.40        85.24 o
   2   6   8        264.02        263.16        10.86 o
   3   6   8       1121.06       1174.81        40.90 o
   4   6   8         31.43        -13.63        16.41 o
   5   6   8        272.24        280.23        14.08 o
   6   6   8         90.07         83.47        11.64 o
   1   7   8          0.18          2.77        13.30 o
   2   7   8        241.75        248.42        10.86 o
   3   7   8        186.22        197.43        10.42 o
   4   7   8        270.12        274.80        13.30 o
   5   7   8         54.27         74.71        10.64 o
   6   7   8         61.41        -12.86        23.94 o
   0   8   8       1889.78       1725.96        62.41 o
   1   8   8       1720.67       1697.58        61.08 o
   2   8   8       2290.86       2216.04        72.16 o
   3   8   8        737.76        734.39        23.17 o
   4   8   8       1167.32       1138.78        40.02 o
   5   8   8        164.33        132.69        12.19 o
   6   8   8        512.81        495.29        21.17 o
   1   9   8          6.67         -0.78        14.96 o
   2   9   8        555.39        505.71        17.96 o
   3   9   8         81.42         88.24         9.75 o
   4   9   8        658.64        651.92        22.84 o
   5   9   8        118.00        111.52        12.42 o
   0  10   8        330.04        345.52        15.08 o
   1  10   8        413.25        374.79        15.74 o
   2  10   8        248.32        231.57        12.30 o
   3  10   8        383.97        372.02        15.63 o
   4  10   8        334.58        351.07        16.52 o
   5  10   8        206.21        188.67        14.41 o
   1  11   8         19.77          6.76         8.65 o
   2  11   8          2.53        -18.96        18.96 o
   3  11   8        189.00        207.51        13.19 o
   4  11   8          5.59         -3.66        10.75 o
   0  12   8       1032.53       1044.56        38.91 o
   1  12   8        399.10        390.20        17.51 o
   2  12   8        824.15        808.44        26.49 o
   3  12   8        286.86        268.70        14.96 o
   4  12   8        169.16        166.61        14.08 o
   1  13   8         26.67         24.94        10.42 o
   2  13   8         55.23         27.38        11.20 o
   3  13   8         13.11         25.16        11.75 o
   0  14   8        387.87        381.88        18.84 o
   1  14   8        164.71        173.93        13.86 o
   2  14   8        111.68        109.08        13.30 o
   2   0   9          1.28         10.42         5.10 o
   4   0   9        353.72        331.34        13.30 o
   6   0   9        291.56        303.51        15.85 o
   0   1   9       7547.60       8188.06       246.53 o
   1   1   9       3193.31       2996.43        90.45 o
   2   1   9       4289.82       4263.13       123.38 o
   3   1   9       1505.60       1549.71        52.32 o
   4   1   9        884.05        853.34        28.38 o
   5   1   9        208.07        217.49        12.64 o
   6   1   9        152.15        161.40        12.64 o
   7   1   9         36.67         45.56        12.97 o
   1   2   9         18.24          7.76         4.66 o
   2   2   9        321.32        342.64        12.30 o
   3   2   9        263.94        270.81        10.97 o
   4   2   9        248.44        274.47        12.08 o
   5   2   9        115.87        156.97        11.20 o
   6   2   9         16.21         27.05        22.17 o
   7   2   9        306.24        343.97        18.40 o
   0   3   9       1356.45       1359.49        49.11 o
   1   3   9       2255.62       2029.69        65.85 o
   2   3   9       1830.06       1830.27        59.75 o
   3   3   9       1509.29       1335.21        43.79 o
   4   3   9        403.08        383.99        14.63 o
   5   3   9        634.92        649.37        22.28 o
   6   3   9        334.62        279.46        15.52 o
   7   3   9        102.04        105.53        14.08 o
   1   4   9        166.38        189.56         8.65 o
   2   4   9         55.07         47.22         6.21 o
   3   4   9         48.04         62.30         7.32 o
   4   4   9        365.70        383.88        14.85 o
   5   4   9        151.66        147.54        11.20 o
   6   4   9        337.06        341.64        16.74 o
   0   5   9       5155.93       4980.79       153.09 o
   1   5   9        772.38        752.24        26.94 o
   2   5   9       2774.74       2670.75        82.25 o
   3   5   9        925.76        874.84        29.04 o
   4   5   9       1072.12       1155.96        40.57 o
   5   5   9        248.62        263.38        13.97 o
   6   5   9         95.09         77.04        11.97 o
   1   6   9        244.33        224.03        10.20 o
   2   6   9        250.20        250.86        10.97 o
   3   6   9        333.49        341.87        13.30 o
   4   6   9        116.41        120.38         9.87 o
   5   6   9        209.21        218.82        13.30 o
   6   6   9         80.08         89.35        12.30 o
   0   7   9       3076.27       3117.04       101.54 o
   1   7   9       2077.02       1889.69        65.96 o
   2   7   9       1427.60       1379.99        47.22 o
   3   7   9       1044.23       1053.09        35.36 o
   4   7   9        174.34        160.29        11.31 o
   5   7   9        413.44        415.47        17.96 o
   6   7   9         38.67         92.67        12.53 o
   1   8   9         86.03         81.48         7.87 o
   2   8   9         40.26         38.80         7.65 o
   3   8   9        513.19        483.54        17.63 o
   4   8   9         92.75         81.59        10.53 o
   5   8   9        196.86        177.14        13.52 o
   6   8   9         53.82          2.11        28.05 o
   0   9   9       4452.92       4249.06       136.13 o
   1   9   9        215.74        208.29        11.64 o
   2   9   9       2861.27       2771.62        88.13 o
   3   9   9        148.70        144.44        10.97 o
   4   9   9        975.90        954.99        32.48 o
   5   9   9         57.05          8.54        24.72 o
   1  10   9         61.84         53.10         8.87 o
   2  10   9         91.04         90.68        10.09 o
   3  10   9          8.10         67.84        21.84 o
   4  10   9         56.16         46.34        11.09 o
   5  10   9         95.96         88.13        13.08 o
   0  11   9        336.92        338.32        15.63 o
   1  11   9       1507.41       1422.56        52.21 o
   2  11   9        107.20        104.42        10.97 o
   3  11   9        560.57        572.22        21.28 o
   4  11   9         73.45        100.65        12.53 o
   1  12   9         21.01          2.77         9.53 o
   2  12   9         56.56         32.70        22.95 o
   3  12   9          0.31         25.61        23.39 o
   4  12   9         30.73         80.48        12.86 o
   0  13   9        537.90        520.01        21.95 o
   1  13   9        105.86        119.39        12.30 o
   2  13   9        542.23        540.73        21.51 o
   3  13   9         73.43         97.33        13.30 o
   1  14   9          4.20         24.94        25.61 o
   0   0  10       2634.84       2570.32        85.47 o
   2   0  10       2768.52       2803.55        87.02 o
   4   0  10       1004.11        952.22        32.37 o
   6   0  10        622.79        613.23        23.17 o
   1   1  10         20.54          3.99        11.09 o
   2   1  10        611.75        637.06        22.28 o
   3   1  10        297.57        312.05        12.19 o
   4   1  10        526.49        540.07        18.40 o
   5   1  10        110.14        112.85        10.75 o
   6   1  10        176.19        192.77        14.08 o
   0   2  10        160.58        176.03         8.54 o
   1   2  10       3749.98       3567.10       107.42 o
   2   2  10         82.76         89.90         6.98 o
   3   2  10       2641.40       2567.33        78.26 o
   4   2  10        375.75        370.80        14.63 o
   5   2  10       1229.31       1150.53        40.79 o
   6   2  10        109.89         73.27        11.75 o
   1   3  10         43.97         48.55         6.10 o
   2   3  10        171.13        180.91         9.09 o
   3   3  10        185.88        197.21         9.98 o
   4   3  10        182.63        212.39        11.53 o
   5   3  10        425.12        431.21        17.74 o
   6   3  10        262.05        261.61        15.41 o
   0   4  10       2217.75       2039.23        69.95 o
   1   4  10        170.35        153.86         8.42 o
   2   4  10       1865.50       1820.63        61.08 o
   3   4  10        155.29        141.00         9.09 o
   4   4  10        810.26        804.23        26.83 o
   5   4  10        103.94        104.09        10.75 o
   6   4  10        322.76        321.03        16.74 o
   1   5  10         27.28          7.98        12.97 o
   2   5  10        378.81        381.00        14.08 o
   3   5  10        142.80        162.07         9.87 o
   4   5  10        598.61        600.04        20.62 o
   5   5  10        101.94        116.28        11.42 o
   6   5  10        208.32        230.02        15.08 o
   0   6  10       1454.41       1336.76        48.33 o
   1   6  10       2664.03       2382.54        79.26 o
   2   6  10        335.96        343.97        13.41 o
   3   6  10       1447.31       1397.06        47.78 o
   4   6  10        316.80        310.61        14.52 o
   5   6  10        472.34        461.36        19.07 o
   6   6  10         32.81         22.06        26.16 o
   1   7  10        258.18        239.55        11.31 o
   2   7  10        158.96        140.23         9.53 o
   3   7  10        466.93        440.64        16.52 o
   4   7  10        172.30        198.65        12.30 o
   5   7  10        518.95        493.07        20.06 o
   6   7  10         68.79         90.34        13.19 o
   0   8  10       2414.82       2127.58        75.82 o
   1   8  10        129.62        120.05         9.20 o
   2   8  10       1862.94       1893.79        65.96 o
   3   8  10         54.13         45.78         9.20 o
   4   8  10        770.67        793.48        27.05 o
   5   8  10        112.77         97.00        12.19 o
   1   9  10         32.31         37.02         8.42 o
   2   9  10        250.16        232.79        12.64 o
   3   9  10         13.80          7.09         9.09 o
   4   9  10        274.92        299.74        15.63 o
   5   9  10         18.69         14.74        11.64 o
   0  10  10        770.99        749.02        26.49 o
   1  10  10        681.38        633.74        23.28 o
   2  10  10        453.46        464.91        17.96 o
   3  10  10        750.65        743.59        24.94 o
   4  10  10        216.09        208.29        14.19 o
   1  11  10        107.68        115.17        10.97 o
   2  11  10        114.47         96.55        11.20 o
   3  11  10        180.25        211.51        13.86 o
   4  11  10         96.51         73.05        12.53 o
   0  12  10        607.93        638.84        24.50 o
   1  12  10        434.66        436.20        19.18 o
   2  12  10        361.52        389.20        17.63 o
   3  12  10        222.83        200.53        14.63 o
   1  13  10         28.44          4.32        23.83 o
   2  13  10          9.41         -1.77        24.61 o
   0  14  10        305.55        330.12        18.18 o
   2   0  11        243.72        247.86        10.86 o
   4   0  11        531.79        554.37        19.40 o
   6   0  11        284.63        290.43        16.52 o
   0   1  11       3254.92       3375.32       109.52 o
   1   1  11       1863.30       1699.91        58.42 o
   2   1  11       1773.75       1727.07        59.64 o
   3   1  11        936.94        959.20        34.25 o
   4   1  11        867.77        881.05        29.26 o
   5   1  11        343.52        378.67        16.85 o
   6   1  11        220.58        194.32        14.63 o
   1   2  11        405.91        401.06        14.41 o
   2   2  11         20.92         26.49         6.43 o
   3   2  11        624.37        657.79        20.95 o
   4   2  11         16.86         20.29         8.65 o
   5   2  11        813.85        838.70        27.71 o
   6   2  11         86.37         83.03        12.42 o
   0   3  11       1569.68       1591.28        57.86 o
   1   3  11       2023.51       1900.44        64.74 o
   2   3  11        567.93        541.95        18.07 o
   3   3  11       1707.56       1714.65        59.31 o
   4   3  11        666.00        680.30        23.06 o
   5   3  11        780.07        783.83        26.83 o
   6   3  11         48.01         10.09        25.39 o
   1   4  11         11.83         20.62        14.08 o
   2   4  11        167.13        160.18         9.42 o
   3   4  11        375.63        420.35        15.41 o
   4   4  11        209.18        206.74        12.08 o
   5   4  11         12.28         -1.55         9.98 o
   6   4  11         72.08         92.67        12.86 o
   0   5  11       2163.10       2093.32        73.05 o
   1   5  11        620.27        627.86        22.28 o
   2   5  11       1906.66       1841.58        63.52 o
   3   5  11        386.98        410.82        15.85 o
   4   5  11        704.10        674.09        22.84 o
   5   5  11         94.55         91.45        11.53 o
   6   5  11        308.19        306.17        17.29 o
   1   6  11         34.32         42.90         7.32 o
   2   6  11         49.21         34.59        17.18 o
   3   6  11        237.37        268.59        12.97 o
   4   6  11         25.69        -19.40        19.40 o
   5   6  11        139.27        166.39        13.08 o
   6   6  11         11.90          1.00        12.19 o
   0   7  11        361.27        357.83        14.85 o
   1   7  11       2490.35       2260.71        78.48 o
   2   7  11        179.85        191.22        11.09 o
   3   7  11       1037.05       1055.86        36.80 o
   4   7  11        246.21        265.38        14.30 o
   5   7  11        222.62        259.95        15.19 o
   1   8  11         74.96         79.15         8.87 o
   2   8  11        277.38        249.53        12.86 o
   3   8  11        290.60        271.59        13.86 o
   4   8  11        322.85        317.59        15.96 o
   5   8  11         59.77         36.25        12.08 o
   0   9  11        201.76        238.00        12.86 o
   1   9  11        189.97        211.95        12.30 o
   2   9  11        628.08        663.23        22.72 o
   3   9  11        165.73        168.27        12.42 o
   4   9  11        337.58        319.47        16.52 o
   5   9  11        140.93        157.52        14.52 o
   1  10  11          7.97         12.42         9.20 o
   2  10  11        113.17        120.05        11.31 o
   3  10  11        172.17        123.93        12.30 o
   4  10  11        146.01        123.16        13.30 o
   0  11  11        240.52        230.02        14.08 o
   1  11  11       1106.62       1102.64        40.13 o
   2  11  11        321.34        325.68        16.18 o
   3  11  11        453.74        411.70        18.73 o
   1  12  11         27.26         26.49        10.64 o
   2  12  11         75.30         89.68        12.30 o
   3  12  11         42.00         60.86        26.27 o
   0  13  11        738.32        750.36        28.49 o
   1  13  11        188.33        189.00        14.63 o
   2  13  11        558.68        547.61        22.39 o
   0   0  12       4202.69       4365.89       140.34 o
   2   0  12       3064.39       2958.63        93.56 o
   4   0  12       1704.48       1708.00        57.98 o
   6   0  12        412.14        389.75        19.07 o
   1   1  12         67.95         81.70         7.32 o
   2   1  12         92.67         78.37         7.98 o
   3   1  12         74.36         75.05         8.42 o
   4   1  12        184.38        191.22        12.08 o
   5   1  12         72.67         84.47        11.09 o
   6   1  12        182.08        195.21        15.08 o
   0   2  12         52.06         59.08         6.98 o
   1   2  12       6620.42       6251.59       182.02 o
   2   2  12        168.91        185.45        10.09 o
   3   2  12       2732.88       2749.79        85.58 o
   4   2  12        242.34        234.01        12.97 o
   5   2  12        669.27        700.36        24.72 o
   6   2  12        153.37        154.19        14.41 o
   1   3  12         45.07         29.26        15.19 o
   2   3  12         13.54         -1.11        15.85 o
   3   3  12         63.72         73.94         9.20 o
   4   3  12         66.39         96.44        10.20 o
   5   3  12          2.91        -21.62        21.62 o
   6   3  12         79.78         72.16        13.19 o
   0   4  12       2336.97       2186.22        76.60 o
   1   4  12        822.52        810.10        28.49 o
   2   4  12       1604.30       1631.85        55.20 o
   3   4  12        134.02        130.36        10.31 o
   4   4  12        456.37        461.03        18.29 o
   5   4  12         20.10         36.47        10.86 o
   6   4  12         76.42         78.48        13.52 o
   1   5  12          1.65         12.42         7.09 o
   2   5  12         23.38         27.05         7.76 o
   3   5  12        157.84        125.59        10.42 o
   4   5  12         24.36        -12.75        20.18 o
   5   5  12         72.49         63.19        11.75 o
   0   6  12        563.54        548.49        19.84 o
   1   6  12       2860.72       2880.04        95.55 o
   2   6  12        668.36        662.89        22.17 o
   3   6  12       1077.28       1174.36        39.91 o
   4   6  12        116.08        108.86        11.53 o
   5   6  12        284.95        323.80        16.96 o
   1   7  12         12.84          9.64        17.18 o
   2   7  12         88.39         87.46         9.64 o
   3   7  12        366.87        317.81        14.96 o
   4   7  12         28.31         21.28        22.50 o
   5   7  12         83.88         76.93        12.64 o
   0   8  12        536.05        561.13        21.06 o
   1   8  12        468.59        468.24        18.62 o
   2   8  12        469.50        491.63        18.73 o
   3   8  12        227.47        205.63        12.97 o
   4   8  12        159.65        161.84        13.19 o
   5   8  12        174.34        205.30        15.41 o
   1   9  12         62.39         71.94         9.87 o
   2   9  12         86.30         98.33        10.75 o
   3   9  12        101.15         74.49        11.42 o
   4   9  12        207.83        171.60        14.19 o
   0  10  12        531.55        528.98        21.28 o
   1  10  12       1609.48       1536.40        56.53 o
   2  10  12        327.41        329.34        15.96 o
   3  10  12        695.77        711.89        25.27 o
   4  10  12         62.29         49.33        12.64 o
   1  11  12          2.61        -21.17        21.17 o
   2  11  12         55.62         46.56        11.53 o
   3  11  12         72.09         45.78        12.53 o
   0  12  12        287.27        302.40        16.63 o
   1  12  12        321.07        290.76        16.63 o
   2  12  12        243.35        256.29        15.85 o
   2   0  13        561.41        560.58        19.51 o
   4   0  13        419.18        449.95        18.18 o
   6   0  13        190.89        199.53        15.74 o
   0   1  13       1782.48       1795.69        66.51 o
   1   1  13       1307.85       1269.70        46.11 o
   2   1  13       2018.64       2036.57        70.39 o
   3   1  13        638.36        666.33        23.39 o
   4   1  13        962.21       1007.86        34.36 o
   5   1  13        291.21        296.42        15.96 o
   6   1  13        400.55        383.88        19.40 o
   1   2  13         19.82        -15.19        15.19 o
   2   2  13        312.58        296.08        13.19 o
   3   2  13        191.08        167.39        11.31 o
   4   2  13        149.42        160.07        12.08 o
   5   2  13        163.76        213.39        14.08 o
   6   2  13         30.26         52.32        13.30 o
   0   3  13        481.42        483.76        18.18 o
   1   3  13       1228.55       1145.32        41.35 o
   2   3  13        164.63        178.25        10.53 o
   3   3  13        895.09        863.98        29.04 o
   4   3  13        135.01        129.47        11.64 o
   5   3  13        440.28        441.97        19.18 o
   1   4  13        138.13        136.35         9.64 o
   2   4  13        860.90        862.43        30.15 o
   3   4  13         98.95         75.60        10.09 o
   4   4  13        894.13        910.42        31.04 o
   5   4  13         63.92         78.48        12.08 o
   0   5  13       1040.32       1019.95        38.02 o
   1   5  13        781.98        800.02        27.38 o
   2   5  13        585.03        561.02        20.06 o
   3   5  13        207.49        198.76        12.53 o
   4   5  13        641.77        656.35        23.61 o
   5   5  13         52.35         71.83        12.42 o
   1   6  13         70.63         72.83         9.31 o
   2   6  13         28.69         37.02         9.09 o
   3   6  13        245.08        259.84        13.97 o
   4   6  13        133.64        109.52        12.08 o
   5   6  13        290.41        319.92        17.40 o
   0   7  13         13.59         -2.77        17.63 o
   1   7  13        206.91        233.56        12.97 o
   2   7  13         72.26         86.91        10.20 o
   3   7  13        468.84        475.00        18.84 o
   4   7  13         97.21         92.34        12.19 o
   5   7  13        352.87        344.53        18.51 o
   1   8  13        107.30         80.81        10.20 o
   2   8  13         69.97         62.19        10.31 o
   3   8  13        132.24        140.78        12.30 o
   4   8  13        152.71        158.07        13.86 o
   0   9  13       1328.53       1325.12        50.33 o
   1   9  13        554.60        548.94        21.62 o
   2   9  13        538.10        540.62        20.84 o
   3   9  13        261.08        242.32        14.96 o
   4   9  13        351.64        379.45        18.62 o
   1  10  13        103.11         99.32        11.53 o
   2  10  13         16.55         33.70        11.20 o
   3  10  13         76.61         72.94        26.94 o
   0  11  13        174.85        188.00        13.97 o
   1  11  13        461.22        467.46        20.73 o
   2  11  13         78.50         32.59        25.72 o
   1  12  13          3.48         21.62        11.86 o
   0   0  14       5187.62       5335.85       171.27 o
   2   0  14       3115.27       3086.33        99.66 o
   4   0  14       1108.81       1114.39        37.58 o
   1   1  14         73.68         74.60         8.42 o
   2   1  14         48.90         43.90        18.51 o
   3   1  14         80.30         89.68        10.20 o
   4   1  14          0.24         -8.09         9.98 o
   5   1  14         71.01        103.87        12.86 o
   0   2  14        991.11       1011.30        39.46 o
   1   2  14        611.44        577.20        20.29 o
   2   2  14        624.69        628.97        21.84 o
   3   2  14        671.30        696.15        23.28 o
   4   2  14         21.64          1.77        10.20 o
   5   2  14        182.53        178.36        14.63 o
   1   3  14         95.89         94.11         9.42 o
   2   3  14        492.91        477.77        18.18 o
   3   3  14        334.46        350.51        15.74 o
   4   3  14        783.94        762.11        26.05 o
   5   3  14        250.65        234.67        16.07 o
   0   4  14       4309.21       4090.76       133.47 o
   1   4  14        114.79        119.61        10.09 o
   2   4  14       2488.69       2523.32        84.69 o
   3   4  14         29.81         10.64        20.06 o
   4   4  14        631.69        633.52        23.28 o
   5   4  14          4.75        -18.51        24.50 o
   1   5  14        101.71         97.11         9.98 o
   2   5  14         28.96        -19.18        19.18 o
   3   5  14        111.37        121.60        11.42 o
   4   5  14         95.15         99.43        12.19 o
   5   5  14         44.12          5.54        26.72 o
   0   6  14        469.73        459.48        18.73 o
   1   6  14        818.17        909.32        34.25 o
   2   6  14        210.99        206.41        12.86 o
   3   6  14        589.51        635.18        22.72 o
   4   6  14        136.04        106.20        12.75 o
   1   7  14          1.26         -1.44         9.09 o
   2   7  14         33.22          9.64        21.73 o
   3   7  14        157.26        189.22        13.63 o
   4   7  14         32.21          0.55        24.61 o
   0   8  14       1252.77       1281.33        47.44 o
   1   8  14        520.73        488.86        20.29 o
   2   8  14        875.08        879.61        32.59 o
   3   8  14        253.94        243.76        15.19 o
   4   8  14        292.96        264.60        16.74 o
   1   9  14         19.00        -21.62        21.62 o
   2   9  14         30.95          7.32        24.17 o
   3   9  14         48.17         74.94        26.72 o
   0  10  14        378.50        344.97        17.74 o
   1  10  14        439.01        463.80        20.51 o
   2  10  14        300.92        283.89        16.30 o
   1  11  14          2.41         22.28        11.53 o
   2   0  15         14.57         69.95        20.62 o
   4   0  15        203.48        193.88        13.86 o
   0   1  15        736.83        743.93        27.82 o
   1   1  15        296.13        282.45        13.86 o
   2   1  15        585.46        550.49        20.51 o
   3   1  15        241.79        270.26        14.19 o
   4   1  15        471.02        483.20        19.73 o
   5   1  15         74.44         94.67        13.19 o
   1   2  15        153.91        131.03        10.64 o
   2   2  15        262.25        265.38        13.75 o
   3   2  15        234.62        276.46        14.41 o
   4   2  15        216.86        266.49        15.08 o
   5   2  15        321.74        288.44        17.40 o
   0   3  15       3054.77       3052.97       105.20 o
   1   3  15        803.17        769.64        26.60 o
   2   3  15       1148.20       1160.73        40.02 o
   3   3  15        314.86        315.04        15.52 o
   4   3  15        228.59        218.38        14.63 o
   5   3  15         44.42         36.91        12.86 o
   1   4  15         13.60         16.63         9.09 o
   2   4  15         65.18         58.53        10.20 o
   3   4  15         44.28         44.45        10.75 o
   4   4  15         83.48         95.67        12.64 o
   5   4  15         15.79         28.05        27.27 o
   0   5  15        828.82        794.25        29.49 o
   1   5  15        330.58        302.63        15.19 o
   2   5  15        984.86        958.09        33.37 o
   3   5  15        243.80        245.43        14.63 o
   4   5  15        420.28        396.96        18.96 o
   1   6  15          4.70         32.04         9.98 o
   2   6  15         12.59          2.99        21.17 o
   3   6  15         42.28         54.32        11.64 o
   4   6  15          1.17         18.18        12.08 o
   0   7  15        125.80        120.72        11.75 o
   1   7  15       1033.36       1013.74        36.25 o
   2   7  15        155.70        184.57        13.30 o
   3   7  15        583.02        608.58        23.06 o
   4   7  15        125.06        119.72        14.08 o
   1   8  15          2.64        -21.06        21.06 o
   2   8  15         59.69         58.09        11.75 o
   3   8  15         91.05         86.58        12.97 o
   0   9  15        502.34        544.17        22.50 o
   1   9  15        175.25        175.48        13.75 o
   2   9  15        547.07        565.68        22.39 o
   3   9  15        121.31        138.90        14.41 o
   1  10  15         11.34         22.28        11.64 o
   2  10  15         18.73        -21.39        25.72 o
   0   0  16        467.54        525.44        21.06 o
   2   0  16        809.72        801.79        27.82 o
   4   0  16        389.55        402.28        18.84 o
   1   1  16          1.09        -18.62        18.62 o
   2   1  16        121.24        119.94        11.53 o
   3   1  16        121.64        115.29        12.08 o
   4   1  16        124.94        115.73        12.97 o
   0   2  16        156.93        139.56        11.53 o
   1   2  16       1146.93       1120.16        39.91 o
   2   2  16         53.87         64.52        10.53 o
   3   2  16        503.37        495.40        20.06 o
   4   2  16         55.26         53.76        12.30 o
   1   3  16         18.36         12.64        21.17 o
   2   3  16        365.74        373.79        17.18 o
   3   3  16         91.81         96.77        12.08 o
   4   3  16        201.66        234.34        15.30 o
   0   4  16        460.21        461.25        19.51 o
   1   4  16         90.71        102.54        10.97 o
   2   4  16        702.84        717.76        25.50 o
   3   4  16         74.33        105.31        12.30 o
   4   4  16        616.90        656.57        24.94 o
   1   5  16          3.88          2.22         9.75 o
   2   5  16         51.77         61.52        11.42 o
   3   5  16         24.17         36.91        11.42 o
   4   5  16         89.60        119.61        13.75 o
   0   6  16        181.34        187.01        13.41 o
   1   6  16        537.04        579.42        22.84 o
   2   6  16         96.59        104.75        12.30 o
   3   6  16        394.51        428.33        19.40 o
   1   7  16         51.27         33.70        11.20 o
   2   7  16         14.61         -0.11        11.20 o
   3   7  16         87.80         99.54        13.30 o
   0   8  16        816.59        816.31        30.26 o
   1   8  16        455.21        450.50        20.40 o
   2   8  16        461.28        452.05        20.29 o
   1   9  16          0.20        -24.39        24.39 o
   2   9  16         31.64         44.12        12.75 o
   2   0  17         34.16         15.63        10.53 o
   4   0  17         99.91        124.60        13.86 o
   0   1  17        374.55        419.02        18.73 o
   1   1  17        537.06        486.08        19.84 o
   2   1  17        322.10        324.02        16.30 o
   3   1  17        321.93        349.40        17.29 o
   4   1  17        109.24        130.58        14.08 o
   1   2  17          5.60         -5.32        21.39 o
   2   2  17         47.62         51.99        11.20 o
   3   2  17         13.12         33.92        24.05 o
   4   2  17         15.01         14.74        12.42 o
   0   3  17        445.09        446.73        19.62 o
   1   3  17        711.22        673.98        24.94 o
   2   3  17        314.53        316.15        16.52 o
   3   3  17        372.94        391.97        18.40 o
   4   3  17         61.76         57.98        13.41 o
   1   4  17          1.90        -10.31        10.31 o
   2   4  17         24.14          6.76        23.28 o
   3   4  17         26.31         23.83        12.08 o
   0   5  17        694.69        692.27        26.38 o
   1   5  17        342.01        313.16        16.96 o
   2   5  17        449.90        492.96        20.95 o
   3   5  17        221.01        246.87        16.18 o
   1   6  17          9.95         15.30        23.39 o
   2   6  17          8.82         23.06        11.64 o
   3   6  17         57.54         74.49        13.30 o
   0   7  17        218.64        207.40        15.08 o
   1   7  17        700.43        756.23        28.38 o
   2   7  17        144.88        147.88        14.30 o
   1   8  17         12.20          1.44        25.50 o
   0   0  18        405.04        449.84        19.84 o
   2   0  18        282.34        284.78        16.18 o
   1   1  18         23.53         12.75        10.75 o
   2   1  18         18.46         12.08        23.94 o
   3   1  18         27.29         45.34        12.53 o
   0   2  18        118.47        115.95        12.19 o
   1   2  18        855.84        837.82        29.49 o
   2   2  18         40.71         38.35        11.75 o
   3   2  18        513.39        522.11        21.84 o
   1   3  18          2.10          7.54        10.86 o
   2   3  18         31.03         37.58        11.86 o
   3   3  18         18.02        -25.16        26.16 o
   0   4  18        473.64        482.09        21.51 o
   1   4  18        162.67        175.03        13.86 o
   2   4  18        401.53        464.03        20.73 o
   3   4  18         94.80        103.87        13.86 o
   1   5  18          8.13        -24.94        24.94 o
   2   5  18         42.65         43.34        26.60 o
   0   6  18        118.21        114.95        13.75 o
   1   6  18        766.42        764.99        29.04 o
   2   6  18        111.58        155.08        14.63 o
   1   7  18          0.79        -18.62        26.94 o
   2   0  19          6.51        -23.83        23.83 o
   0   1  19        363.06        408.93        19.84 o
   1   1  19        310.16        315.37        17.40 o
   2   1  19        228.93        227.69        15.85 o
   1   2  19         14.75         36.58        25.83 o
   2   2  19         17.95        -25.16        25.16 o
   0   3  19        200.26        221.93        15.52 o
   1   3  19        255.23        222.48        15.74 o
   2   3  19        125.12        138.12        14.52 o
   1   4  19          3.35         -6.43        24.94 o
   0   5  19        420.05        421.13        20.62 o
   1   5  19        118.96        132.91        14.52 o
   0   0  20        342.52        365.03        19.18 o
   0   2  20         14.58         47.56        12.75 o
                                                
